# Supplementary material for: Integrated modeling of the Nexin-dynein regulatory complex reveals its regulatory mechanism
Source: Nat Commun. 2023 Sep 15;14:5741. doi: 10.1038/s41467-023-41480-7 (PMC10504270; doi:10.1038/s41467-023-41480-7)
Supplement: Supplementary file 6 — Source Data [file 41467_2023_41480_MOESM6_ESM.xlsx]

## Sheet: X-Link
protein1	abspos1	protein2	abspos2	Uniprot1	Uniprot2
BBS7	9	SPATA5	145	Q22GX0	Q22PA7
BBS7	17	SPATA5	145	Q22GX0	Q22PA7
BBS7	17	SPATA5	145	Q22GX0	Q22PA7
BBS7	9	SPATA5	145	Q22GX0	Q22PA7
I7MGJ9	369	SPATA5	83	I7MGJ9	Q22PA7
I7MGJ9	372	SPATA5	83	I7MGJ9	Q22PA7
I7MGJ9	372	SPATA5	83	I7MGJ9	Q22PA7
I7MGJ9	369	SPATA5	83	I7MGJ9	Q22PA7
SPAG17	7	SPATA5	146	Q231F7	Q22PA7
SPATA5	332	SPATA5	381	Q22PA7	Q22PA7
SPATA5	193	SPATA5	157	Q22PA7	Q22PA7
SPATA5	157	SPATA5	83	Q22PA7	Q22PA7
SPATA5	650	SPATA5	659	Q22PA7	Q22PA7
SPATA5	308	SPATA5	602	Q22PA7	Q22PA7
SPATA5	304	SPATA5	561	Q22PA7	Q22PA7
SPATA5	654	SPATA5	660	Q22PA7	Q22PA7
SPATA5	463	SPATA5	654	Q22PA7	Q22PA7
SPATA5	199	SPATA5	161	Q22PA7	Q22PA7
SPATA5	157	SPATA5	145	Q22PA7	Q22PA7
SPATA5	83	SPATA5	381	Q22PA7	Q22PA7
SPATA5	272	SPATA5	284	Q22PA7	Q22PA7
SPATA5	70	SPATA5	18	Q22PA7	Q22PA7
SPATA5	193	SPATA5	381	Q22PA7	Q22PA7
SPATA5	463	SPATA5	207	Q22PA7	Q22PA7
SPATA5	722	SPATA5	498	Q22PA7	Q22PA7
SPATA5	177	SPATA5	332	Q22PA7	Q22PA7
SPATA5	193	SPATA5	245	Q22PA7	Q22PA7
SPATA5	170	SPATA5	145	Q22PA7	Q22PA7
SPATA5	165	SPATA5	145	Q22PA7	Q22PA7
SPATA5	34	SPATA5	18	Q22PA7	Q22PA7
SPATA5	181	SPATA5	193	Q22PA7	Q22PA7
SPATA5	187	SPATA5	326	Q22PA7	Q22PA7
SPATA5	199	SPATA5	145	Q22PA7	Q22PA7
SPATA5	507	SPATA5	610	Q22PA7	Q22PA7
SPATA5	193	SPATA5	326	Q22PA7	Q22PA7
SPATA5	481	SPATA5	207	Q22PA7	Q22PA7
SPATA5	170	SPATA5	156	Q22PA7	Q22PA7
SPATA5	177	SPATA5	193	Q22PA7	Q22PA7
SPATA5	199	SPATA5	332	Q22PA7	Q22PA7
SPATA5	481	SPATA5	654	Q22PA7	Q22PA7
SPATA5	602	SPATA5	692	Q22PA7	Q22PA7
SPATA5	602	SPATA5	207	Q22PA7	Q22PA7
SPATA5	199	SPATA5	284	Q22PA7	Q22PA7
SPATA5	73	SPATA5	18	Q22PA7	Q22PA7
SPATA5	199	SPATA5	83	Q22PA7	Q22PA7
SPATA5	483	SPATA5	693	Q22PA7	Q22PA7
SPATA5	507	SPATA5	692	Q22PA7	Q22PA7
SPATA5	602	SPATA5	659	Q22PA7	Q22PA7
SPATA5	199	SPATA5	232	Q22PA7	Q22PA7
SPATA5	326	SPATA5	232	Q22PA7	Q22PA7
SPATA5	381	SPATA5	83	Q22PA7	Q22PA7
SPATA5	381	SPATA5	83	Q22PA7	Q22PA7
SPATA5	381	SPATA5	83	Q22PA7	Q22PA7
SPATA5	602	SPATA5	659	Q22PA7	Q22PA7
SPATA5	157	SPATA5	83	Q22PA7	Q22PA7
SPATA5	170	SPATA5	145	Q22PA7	Q22PA7
SPATA5	83	SPATA5	381	Q22PA7	Q22PA7
SPATA5	332	SPATA5	381	Q22PA7	Q22PA7
SPATA5	193	SPATA5	326	Q22PA7	Q22PA7
SPATA5	193	SPATA5	381	Q22PA7	Q22PA7
SPATA5	272	SPATA5	284	Q22PA7	Q22PA7
SPATA5	481	SPATA5	654	Q22PA7	Q22PA7
SPATA5	308	SPATA5	602	Q22PA7	Q22PA7
SPATA5	199	SPATA5	332	Q22PA7	Q22PA7
SPATA5	481	SPATA5	207	Q22PA7	Q22PA7
SPATA5	199	SPATA5	145	Q22PA7	Q22PA7
SPATA5	165	SPATA5	145	Q22PA7	Q22PA7
SPATA5	170	SPATA5	156	Q22PA7	Q22PA7
SPATA5	199	SPATA5	161	Q22PA7	Q22PA7
SPATA5	177	SPATA5	193	Q22PA7	Q22PA7
SPATA5	199	SPATA5	83	Q22PA7	Q22PA7
SPATA5	181	SPATA5	193	Q22PA7	Q22PA7
SPATA5	326	SPATA5	232	Q22PA7	Q22PA7
SPATA5	507	SPATA5	610	Q22PA7	Q22PA7
SPATA5	602	SPATA5	207	Q22PA7	Q22PA7
SPATA5	73	SPATA5	18	Q22PA7	Q22PA7
SPATA5	602	SPATA5	692	Q22PA7	Q22PA7
SPATA5	199	SPATA5	284	Q22PA7	Q22PA7
SPATA5	650	SPATA5	659	Q22PA7	Q22PA7
SPATA5	199	SPATA5	232	Q22PA7	Q22PA7
SPATA5	193	SPATA5	157	Q22PA7	Q22PA7
SPATA5	507	SPATA5	692	Q22PA7	Q22PA7
SPATA5	483	SPATA5	693	Q22PA7	Q22PA7
SPATA5	177	SPATA5	332	Q22PA7	Q22PA7
SPATA5	602	SPATA5	659	Q22PA7	Q22PA7
SPATA5	193	SPATA5	245	Q22PA7	Q22PA7
SPATA5	722	SPATA5	498	Q22PA7	Q22PA7
SPATA5	654	SPATA5	660	Q22PA7	Q22PA7
SPATA5	157	SPATA5	145	Q22PA7	Q22PA7
SPATA5	463	SPATA5	207	Q22PA7	Q22PA7
SPATA5	34	SPATA5	18	Q22PA7	Q22PA7
SPATA5	70	SPATA5	18	Q22PA7	Q22PA7
SPATA5	463	SPATA5	654	Q22PA7	Q22PA7
SPATA5	187	SPATA5	326	Q22PA7	Q22PA7
SPATA5	304	SPATA5	561	Q22PA7	Q22PA7
SPATA5	757	SPATA5	743	Q22PA7	Q22PA7
SPATA5	501	SPATA5	660	Q22PA7	Q22PA7
SPATA5	273	SPATA5	285	Q22PA7	Q22PA7
SPATA5	193	SPATA5	383	Q22PA7	Q22PA7
SPATA5	610	SPATA5	693	Q22PA7	Q22PA7
SPATA5	432	SPATA5	157	Q22PA7	Q22PA7
SPATA5	193	SPATA5	233	Q22PA7	Q22PA7
SPATA5	501	SPATA5	660	Q22PA7	Q22PA7
SPATA5	193	SPATA5	233	Q22PA7	Q22PA7
SPATA5	610	SPATA5	693	Q22PA7	Q22PA7
SPATA5	7	SPATA5	19	Q22PA7	Q22PA7
SPATA5	382	SPATA5	84	Q22PA7	Q22PA7
SPATA5	610	SPATA5	660	Q22PA7	Q22PA7
SPATA5	385	SPATA5	84	Q22PA7	Q22PA7
SPATA5	193	SPATA5	146	Q22PA7	Q22PA7
SPATA5	161	SPATA5	146	Q22PA7	Q22PA7
SPATA5	382	SPATA5	84	Q22PA7	Q22PA7
SPATA5	16	SPATA5	208	Q22PA7	Q22PA7
SPATA5	193	SPATA5	146	Q22PA7	Q22PA7
SPATA5	382	SPATA5	84	Q22PA7	Q22PA7
SPATA5	610	SPATA5	208	Q22PA7	Q22PA7
SPATA5	610	SPATA5	660	Q22PA7	Q22PA7
SPATA5	610	SPATA5	660	Q22PA7	Q22PA7
SPATA5	610	SPATA5	660	Q22PA7	Q22PA7
SPATA5	193	SPATA5	84	Q22PA7	Q22PA7
SPATA5	610	SPATA5	693	Q22PA7	Q22PA7
SPATA5	501	SPATA5	660	Q22PA7	Q22PA7
SPATA5	385	SPATA5	84	Q22PA7	Q22PA7
SPATA5	161	SPATA5	146	Q22PA7	Q22PA7
SPATA5	156	SPATA5	84	Q22PA7	Q22PA7
SPATA5	382	SPATA5	84	Q22PA7	Q22PA7
SPATA5	161	SPATA5	146	Q22PA7	Q22PA7
SPATA5	332	SPATA5	383	Q22PA7	Q22PA7
SPATA5	156	SPATA5	84	Q22PA7	Q22PA7
SPATA5	382	SPATA5	84	Q22PA7	Q22PA7
SPATA5	382	SPATA5	84	Q22PA7	Q22PA7
SPATA5	471	SPATA5	208	Q22PA7	Q22PA7
SPATA5	758	SPATA5	752	Q22PA7	Q22PA7
SPATA5	382	SPATA5	84	Q22PA7	Q22PA7
SPATA5	610	SPATA5	660	Q22PA7	Q22PA7
SPATA5	610	SPATA5	660	Q22PA7	Q22PA7
SPATA5	610	SPATA5	660	Q22PA7	Q22PA7
SPATA5	193	SPATA5	84	Q22PA7	Q22PA7
SPATA5	193	SPATA5	146	Q22PA7	Q22PA7
SPATA5	193	SPATA5	233	Q22PA7	Q22PA7
SPATA5	382	SPATA5	84	Q22PA7	Q22PA7
SPATA5	382	SPATA5	84	Q22PA7	Q22PA7
SPATA5	382	SPATA5	84	Q22PA7	Q22PA7
SPATA5	382	SPATA5	84	Q22PA7	Q22PA7
SPATA5	161	SPATA5	146	Q22PA7	Q22PA7
SPATA5	168	SPATA5	146	Q22PA7	Q22PA7
SPATA5	193	SPATA5	146	Q22PA7	Q22PA7
SPATA5	193	SPATA5	233	Q22PA7	Q22PA7
SPATA5	483	SPATA5	693	Q22PA7	Q22PA7
SPATA5	161	SPATA5	146	Q22PA7	Q22PA7
SPATA5	161	SPATA5	146	Q22PA7	Q22PA7
SPATA5	610	SPATA5	660	Q22PA7	Q22PA7
SPATA5	382	SPATA5	84	Q22PA7	Q22PA7
SPATA5	168	SPATA5	145	Q22PA7	Q22PA7
SPATA5	168	SPATA5	146	Q22PA7	Q22PA7
SPATA5	382	SPATA5	84	Q22PA7	Q22PA7
SPATA5	156	SPATA5	84	Q22PA7	Q22PA7
SPATA5	156	SPATA5	84	Q22PA7	Q22PA7
SPATA5	382	SPATA5	84	Q22PA7	Q22PA7
SPATA5	193	SPATA5	233	Q22PA7	Q22PA7
SPATA5	273	SPATA5	285	Q22PA7	Q22PA7
SPATA5	654	SPATA5	660	Q22PA7	Q22PA7
SPATA5	382	SPATA5	84	Q22PA7	Q22PA7
SPATA5	382	SPATA5	84	Q22PA7	Q22PA7
SPATA5	145	SPATA5	84	Q22PA7	Q22PA7
SPATA5	161	SPATA5	146	Q22PA7	Q22PA7
SPATA5	161	SPATA5	146	Q22PA7	Q22PA7
SPATA5	161	SPATA5	146	Q22PA7	Q22PA7
SPATA5	161	SPATA5	146	Q22PA7	Q22PA7
SPATA5	193	SPATA5	146	Q22PA7	Q22PA7
SPATA5	193	SPATA5	333	Q22PA7	Q22PA7
SPATA5	193	SPATA5	233	Q22PA7	Q22PA7
SPATA5	758	SPATA5	752	Q22PA7	Q22PA7
SPATA5	382	SPATA5	84	Q22PA7	Q22PA7
SPATA5	382	SPATA5	84	Q22PA7	Q22PA7
SPATA5	382	SPATA5	84	Q22PA7	Q22PA7
SPATA5	382	SPATA5	84	Q22PA7	Q22PA7
SPATA5	382	SPATA5	84	Q22PA7	Q22PA7
SPATA5	382	SPATA5	84	Q22PA7	Q22PA7
SPATA5	382	SPATA5	84	Q22PA7	Q22PA7
SPATA5	382	SPATA5	84	Q22PA7	Q22PA7
SPATA5	382	SPATA5	84	Q22PA7	Q22PA7
SPATA5	382	SPATA5	84	Q22PA7	Q22PA7
SPATA5	382	SPATA5	84	Q22PA7	Q22PA7
SPATA5	193	SPATA5	84	Q22PA7	Q22PA7
SPATA5	156	SPATA5	84	Q22PA7	Q22PA7
SPATA5	156	SPATA5	84	Q22PA7	Q22PA7
SPATA5	610	SPATA5	208	Q22PA7	Q22PA7
SPATA5	610	SPATA5	208	Q22PA7	Q22PA7
SPATA5	382	SPATA5	84	Q22PA7	Q22PA7
SPATA5	193	SPATA5	333	Q22PA7	Q22PA7
SPATA5	193	SPATA5	146	Q22PA7	Q22PA7
SPATA5	382	SPATA5	84	Q22PA7	Q22PA7
SPATA5	332	SPATA5	233	Q22PA7	Q22PA7
SPATA5	382	SPATA5	84	Q22PA7	Q22PA7
SPATA5	193	SPATA5	146	Q22PA7	Q22PA7
SPATA5	654	SPATA5	660	Q22PA7	Q22PA7
SPATA5	382	SPATA5	84	Q22PA7	Q22PA7
SPATA5	382	SPATA5	84	Q22PA7	Q22PA7
SPATA5	382	SPATA5	84	Q22PA7	Q22PA7
SPATA5	382	SPATA5	84	Q22PA7	Q22PA7
SPATA5	7	SPATA5	19	Q22PA7	Q22PA7
SPATA5	382	SPATA5	84	Q22PA7	Q22PA7
SPATA5	654	SPATA5	660	Q22PA7	Q22PA7
SPATA5	161	SPATA5	146	Q22PA7	Q22PA7
SPATA5	193	SPATA5	233	Q22PA7	Q22PA7
SPATA5	382	SPATA5	84	Q22PA7	Q22PA7
SPATA5	382	SPATA5	84	Q22PA7	Q22PA7
SPATA5	168	SPATA5	146	Q22PA7	Q22PA7
SPATA5	156	SPATA5	84	Q22PA7	Q22PA7
SPATA5	193	SPATA5	383	Q22PA7	Q22PA7
SPATA5	156	SPATA5	84	Q22PA7	Q22PA7
SPATA5	654	SPATA5	660	Q22PA7	Q22PA7
SPATA5	193	SPATA5	146	Q22PA7	Q22PA7
SPATA5	193	SPATA5	146	Q22PA7	Q22PA7
SPATA5	193	SPATA5	146	Q22PA7	Q22PA7
SPATA5	168	SPATA5	146	Q22PA7	Q22PA7
SPATA5	161	SPATA5	146	Q22PA7	Q22PA7
SPATA5	483	SPATA5	732	Q22PA7	Q22PA7
SPATA5	156	SPATA5	84	Q22PA7	Q22PA7
SPATA5	382	SPATA5	84	Q22PA7	Q22PA7
SPATA5	611	SPATA5	208	Q22PA7	Q22PA7
SPATA5	156	SPATA5	84	Q22PA7	Q22PA7
SPATA5	156	SPATA5	84	Q22PA7	Q22PA7
SPATA5	654	SPATA5	660	Q22PA7	Q22PA7
SPATA5	654	SPATA5	660	Q22PA7	Q22PA7
SPATA5	382	SPATA5	233	Q22PA7	Q22PA7
SPATA5	382	SPATA5	84	Q22PA7	Q22PA7
SPATA5	382	SPATA5	84	Q22PA7	Q22PA7
SPATA5	382	SPATA5	84	Q22PA7	Q22PA7
SPATA5	758	SPATA5	752	Q22PA7	Q22PA7
SPATA5	7	SPATA5	19	Q22PA7	Q22PA7
SPATA5	482	SPATA5	655	Q22PA7	Q22PA7
SPATA5	193	SPATA5	146	Q22PA7	Q22PA7
SPATA5	161	SPATA5	146	Q22PA7	Q22PA7
SPATA5	193	SPATA5	84	Q22PA7	Q22PA7
SPATA5	156	SPATA5	84	Q22PA7	Q22PA7
SPATA5	273	SPATA5	285	Q22PA7	Q22PA7
SPATA5	168	SPATA5	145	Q22PA7	Q22PA7
SPATA5	382	SPATA5	84	Q22PA7	Q22PA7
SPATA5	7	SPATA5	19	Q22PA7	Q22PA7
SPATA5	193	SPATA5	233	Q22PA7	Q22PA7
SPATA5	161	SPATA5	146	Q22PA7	Q22PA7
SPATA5	610	SPATA5	660	Q22PA7	Q22PA7
SPATA5	156	SPATA5	84	Q22PA7	Q22PA7
SPATA5	610	SPATA5	660	Q22PA7	Q22PA7
SPATA5	382	SPATA5	84	Q22PA7	Q22PA7
SPATA5	654	SPATA5	660	Q22PA7	Q22PA7
SPATA5	483	SPATA5	693	Q22PA7	Q22PA7
SPATA5	483	SPATA5	693	Q22PA7	Q22PA7
SPATA5	471	SPATA5	208	Q22PA7	Q22PA7
SPATA5	610	SPATA5	660	Q22PA7	Q22PA7
SPATA5	610	SPATA5	660	Q22PA7	Q22PA7
SPATA5	508	SPATA5	693	Q22PA7	Q22PA7
SPATA5	156	SPATA5	84	Q22PA7	Q22PA7
SPATA5	382	SPATA5	84	Q22PA7	Q22PA7
SPATA5	774	SPATA5	732	Q22PA7	Q22PA7
SPATA5	161	SPATA5	146	Q22PA7	Q22PA7
SPATA5	382	SPATA5	84	Q22PA7	Q22PA7
SPATA5	332	SPATA5	233	Q22PA7	Q22PA7
SPATA5	483	SPATA5	693	Q22PA7	Q22PA7
SPATA5	654	SPATA5	660	Q22PA7	Q22PA7
SPATA5	193	SPATA5	333	Q22PA7	Q22PA7
SPATA5	7	SPATA5	19	Q22PA7	Q22PA7
SPATA5	610	SPATA5	660	Q22PA7	Q22PA7
SPATA5	610	SPATA5	208	Q22PA7	Q22PA7
SPATA5	161	SPATA5	146	Q22PA7	Q22PA7
SPATA5	156	SPATA5	84	Q22PA7	Q22PA7
SPATA5	610	SPATA5	208	Q22PA7	Q22PA7
SPATA5	385	SPATA5	84	Q22PA7	Q22PA7
SPATA5	193	SPATA5	333	Q22PA7	Q22PA7
SPATA5	83	SPATA5	383	Q22PA7	Q22PA7
SPATA5	382	SPATA5	84	Q22PA7	Q22PA7
SPATA5	332	SPATA5	383	Q22PA7	Q22PA7
SPATA5	654	SPATA5	660	Q22PA7	Q22PA7
SPATA5	193	SPATA5	146	Q22PA7	Q22PA7
SPATA5	193	SPATA5	146	Q22PA7	Q22PA7
SPATA5	382	SPATA5	84	Q22PA7	Q22PA7
SPATA5	382	SPATA5	84	Q22PA7	Q22PA7
SPATA5	654	SPATA5	660	Q22PA7	Q22PA7
SPATA5	156	SPATA5	84	Q22PA7	Q22PA7
SPATA5	332	SPATA5	233	Q22PA7	Q22PA7
SPATA5	193	SPATA5	233	Q22PA7	Q22PA7
SPATA5	483	SPATA5	693	Q22PA7	Q22PA7
SPATA5	156	SPATA5	84	Q22PA7	Q22PA7
SPATA5	654	SPATA5	660	Q22PA7	Q22PA7
SPATA5	193	SPATA5	84	Q22PA7	Q22PA7
SPATA5	161	SPATA5	146	Q22PA7	Q22PA7
SPATA5	610	SPATA5	660	Q22PA7	Q22PA7
SPATA5	610	SPATA5	660	Q22PA7	Q22PA7
SPATA5	382	SPATA5	84	Q22PA7	Q22PA7
SPATA5	156	SPATA5	84	Q22PA7	Q22PA7
SPATA5	193	SPATA5	146	Q22PA7	Q22PA7
SPATA5	193	SPATA5	146	Q22PA7	Q22PA7
SPATA5	382	SPATA5	84	Q22PA7	Q22PA7
SPATA5	156	SPATA5	84	Q22PA7	Q22PA7
SPATA5	654	SPATA5	660	Q22PA7	Q22PA7
SPATA5	482	SPATA5	655	Q22PA7	Q22PA7
SPATA5	610	SPATA5	208	Q22PA7	Q22PA7
SPATA5	193	SPATA5	233	Q22PA7	Q22PA7
SPATA5	654	SPATA5	660	Q22PA7	Q22PA7
SPATA5	193	SPATA5	383	Q22PA7	Q22PA7
SPATA5	382	SPATA5	84	Q22PA7	Q22PA7
SPATA5	156	SPATA5	84	Q22PA7	Q22PA7
SPATA5	332	SPATA5	233	Q22PA7	Q22PA7
SPATA5	382	SPATA5	84	Q22PA7	Q22PA7
SPATA5	382	SPATA5	84	Q22PA7	Q22PA7
SPATA5	525	SPATA5	660	Q22PA7	Q22PA7
SPATA5	471	SPATA5	208	Q22PA7	Q22PA7
SPATA5	332	SPATA5	233	Q22PA7	Q22PA7
SPATA5	483	SPATA5	693	Q22PA7	Q22PA7
SPATA5	610	SPATA5	660	Q22PA7	Q22PA7
SPATA5	654	SPATA5	660	Q22PA7	Q22PA7
SPATA5	382	SPATA5	233	Q22PA7	Q22PA7
SPATA5	156	SPATA5	84	Q22PA7	Q22PA7
SPATA5	168	SPATA5	157	Q22PA7	Q22PA7
SPATA5	193	SPATA5	84	Q22PA7	Q22PA7
SPATA5	193	SPATA5	162	Q22PA7	Q22PA7
SPATA5	382	SPATA5	84	Q22PA7	Q22PA7
SPATA5	193	SPATA5	84	Q22PA7	Q22PA7
SPATA5	193	SPATA5	162	Q22PA7	Q22PA7
SPATA5	193	SPATA5	233	Q22PA7	Q22PA7
SPATA5	156	SPATA5	84	Q22PA7	Q22PA7
SPATA5	610	SPATA5	660	Q22PA7	Q22PA7
SPATA5	792	SPATA5	655	Q22PA7	Q22PA7
SPATA5	482	SPATA5	655	Q22PA7	Q22PA7
SPATA5	193	SPATA5	233	Q22PA7	Q22PA7
SPATA5	654	SPATA5	660	Q22PA7	Q22PA7
SPATA5	7	SPATA5	208	Q22PA7	Q22PA7
SPATA5	610	SPATA5	660	Q22PA7	Q22PA7
SPATA5	482	SPATA5	655	Q22PA7	Q22PA7
SPATA5	382	SPATA5	84	Q22PA7	Q22PA7
SPATA5	193	SPATA5	208	Q22PA7	Q22PA7
SPATA5	654	SPATA5	660	Q22PA7	Q22PA7
SPATA5	471	SPATA5	655	Q22PA7	Q22PA7
SPATA5	611	SPATA5	208	Q22PA7	Q22PA7
SPATA5	332	SPATA5	233	Q22PA7	Q22PA7
SPATA5	41	SPATA5	19	Q22PA7	Q22PA7
SPATA5	610	SPATA5	660	Q22PA7	Q22PA7
SPATA5	471	SPATA5	655	Q22PA7	Q22PA7
SPATA5	471	SPATA5	655	Q22PA7	Q22PA7
SPATA5	610	SPATA5	660	Q22PA7	Q22PA7
SPATA5	156	SPATA5	84	Q22PA7	Q22PA7
SPATA5	382	SPATA5	84	Q22PA7	Q22PA7
SPATA5	41	SPATA5	19	Q22PA7	Q22PA7
SPATA5	508	SPATA5	611	Q22PA7	Q22PA7
SPATA5	193	SPATA5	333	Q22PA7	Q22PA7
SPATA5	471	SPATA5	655	Q22PA7	Q22PA7
SPATA5	332	SPATA5	383	Q22PA7	Q22PA7
SPATA5	273	SPATA5	285	Q22PA7	Q22PA7
SPATA5	193	SPATA5	233	Q22PA7	Q22PA7
SPATA5	156	SPATA5	84	Q22PA7	Q22PA7
SPATA5	156	SPATA5	84	Q22PA7	Q22PA7
SPATA5	774	SPATA5	732	Q22PA7	Q22PA7
SPATA5	471	SPATA5	655	Q22PA7	Q22PA7
SPATA5	471	SPATA5	655	Q22PA7	Q22PA7
SPATA5	654	SPATA5	660	Q22PA7	Q22PA7
SPATA5	654	SPATA5	660	Q22PA7	Q22PA7
SPATA5	193	SPATA5	333	Q22PA7	Q22PA7
SPATA5	611	SPATA5	208	Q22PA7	Q22PA7
SPATA5	610	SPATA5	660	Q22PA7	Q22PA7
SPATA5	156	SPATA5	84	Q22PA7	Q22PA7
SPATA5	654	SPATA5	660	Q22PA7	Q22PA7
SPATA5	471	SPATA5	655	Q22PA7	Q22PA7
SPATA5	482	SPATA5	655	Q22PA7	Q22PA7
SPATA5	758	SPATA5	752	Q22PA7	Q22PA7
SPATA5	168	SPATA5	157	Q22PA7	Q22PA7
SPATA5	16	SPATA5	208	Q22PA7	Q22PA7
SPATA5	382	SPATA5	84	Q22PA7	Q22PA7
SPATA5	611	SPATA5	208	Q22PA7	Q22PA7
SPATA5	332	SPATA5	383	Q22PA7	Q22PA7
SPATA5	332	SPATA5	383	Q22PA7	Q22PA7
SPATA5	168	SPATA5	146	Q22PA7	Q22PA7
SPATA5	610	SPATA5	208	Q22PA7	Q22PA7
SPATA5	610	SPATA5	660	Q22PA7	Q22PA7
SPATA5	611	SPATA5	208	Q22PA7	Q22PA7
SPATA5	193	SPATA5	233	Q22PA7	Q22PA7
SPATA5	654	SPATA5	660	Q22PA7	Q22PA7
SPATA5	83	SPATA5	383	Q22PA7	Q22PA7
SPATA5	471	SPATA5	655	Q22PA7	Q22PA7
SPATA5	501	SPATA5	660	Q22PA7	Q22PA7
SPATA5	654	SPATA5	660	Q22PA7	Q22PA7
SPATA5	758	SPATA5	752	Q22PA7	Q22PA7
SPATA5	525	SPATA5	660	Q22PA7	Q22PA7
SPATA5	471	SPATA5	655	Q22PA7	Q22PA7
SPATA5	332	SPATA5	383	Q22PA7	Q22PA7
SPATA5	41	SPATA5	19	Q22PA7	Q22PA7
SPATA5	193	SPATA5	146	Q22PA7	Q22PA7
SPATA5	193	SPATA5	146	Q22PA7	Q22PA7
SPATA5	382	SPATA5	84	Q22PA7	Q22PA7
SPATA5	471	SPATA5	655	Q22PA7	Q22PA7
SPATA5	273	SPATA5	285	Q22PA7	Q22PA7
SPATA5	792	SPATA5	655	Q22PA7	Q22PA7
SPATA5	193	SPATA5	233	Q22PA7	Q22PA7
SPATA5	332	SPATA5	383	Q22PA7	Q22PA7
SPATA5	193	SPATA5	233	Q22PA7	Q22PA7
SPATA5	193	SPATA5	233	Q22PA7	Q22PA7
SPATA5	525	SPATA5	208	Q22PA7	Q22PA7
SPATA5	385	SPATA5	84	Q22PA7	Q22PA7
SPATA5	247	SPATA5	233	Q22PA7	Q22PA7
SPATA5	156	SPATA5	84	Q22PA7	Q22PA7
SPATA5	792	SPATA5	655	Q22PA7	Q22PA7
SPATA5	168	SPATA5	146	Q22PA7	Q22PA7
SPATA5	706	SPATA5	499	Q22PA7	Q22PA7
SPATA5	432	SPATA5	157	Q22PA7	Q22PA7
SPATA5	482	SPATA5	655	Q22PA7	Q22PA7
SPATA5	471	SPATA5	655	Q22PA7	Q22PA7
SPATA5	471	SPATA5	655	Q22PA7	Q22PA7
SPATA5	385	SPATA5	84	Q22PA7	Q22PA7
SPATA5	758	SPATA5	752	Q22PA7	Q22PA7
SPATA5	792	SPATA5	655	Q22PA7	Q22PA7
SPATA5	482	SPATA5	655	Q22PA7	Q22PA7
SPATA5	471	SPATA5	655	Q22PA7	Q22PA7
SPATA5	471	SPATA5	655	Q22PA7	Q22PA7
SPATA5	610	SPATA5	660	Q22PA7	Q22PA7
SPATA5	156	SPATA5	84	Q22PA7	Q22PA7
SPATA5	168	SPATA5	146	Q22PA7	Q22PA7
SPATA5	482	SPATA5	655	Q22PA7	Q22PA7
SPATA5	156	SPATA5	84	Q22PA7	Q22PA7
SPATA5	610	SPATA5	660	Q22PA7	Q22PA7
SPATA5	654	SPATA5	660	Q22PA7	Q22PA7
SPATA5	156	SPATA5	84	Q22PA7	Q22PA7
SPATA5	382	SPATA5	84	Q22PA7	Q22PA7
SPATA5	83	SPATA5	383	Q22PA7	Q22PA7
SPATA5	508	SPATA5	611	Q22PA7	Q22PA7
SPATA5	168	SPATA5	157	Q22PA7	Q22PA7
SPATA5	471	SPATA5	655	Q22PA7	Q22PA7
SPATA5	168	SPATA5	146	Q22PA7	Q22PA7
SPATA5	193	SPATA5	333	Q22PA7	Q22PA7
SPATA5	483	SPATA5	732	Q22PA7	Q22PA7
SPATA5	471	SPATA5	208	Q22PA7	Q22PA7
SPATA5	145	SPATA5	84	Q22PA7	Q22PA7
SPATA5	611	SPATA5	208	Q22PA7	Q22PA7
SPATA5	193	SPATA5	248	Q22PA7	Q22PA7
SPATA5	187	SPATA5	333	Q22PA7	Q22PA7
SPATA5	193	SPATA5	146	Q22PA7	Q22PA7
SPATA5	187	SPATA5	194	Q22PA7	Q22PA7
SPATA5	187	SPATA5	157	Q22PA7	Q22PA7
SPATA5	610	SPATA5	660	Q22PA7	Q22PA7
SPATA5	508	SPATA5	693	Q22PA7	Q22PA7
SPATA5	483	SPATA5	693	Q22PA7	Q22PA7
SPATA5	193	SPATA5	84	Q22PA7	Q22PA7
SPATA5	332	SPATA5	233	Q22PA7	Q22PA7
SPATA5	610	SPATA5	693	Q22PA7	Q22PA7
SPATA5	610	SPATA5	208	Q22PA7	Q22PA7
SPATA5	332	SPATA5	383	Q22PA7	Q22PA7
SPATA5	193	SPATA5	233	Q22PA7	Q22PA7
SPATA5	193	SPATA5	285	Q22PA7	Q22PA7
SPATA5	193	SPATA5	383	Q22PA7	Q22PA7
SPATA5	78	SPATA5	208	Q22PA7	Q22PA7
SPATA5	156	SPATA5	84	Q22PA7	Q22PA7
SPATA5	654	SPATA5	660	Q22PA7	Q22PA7
SPATA5	482	SPATA5	655	Q22PA7	Q22PA7
SPATA5	6	SPATA5	208	Q22PA7	Q22PA7
SPATA5	193	SPATA5	162	Q22PA7	Q22PA7
SPATA5	161	SPATA5	146	Q22PA7	Q22PA7
SPATA5	273	SPATA5	285	Q22PA7	Q22PA7
SPATA5	308	SPATA5	611	Q22PA7	Q22PA7
SPATA5	308	SPATA5	562	Q22PA7	Q22PA7
SPATA5	78	SPATA5	19	Q22PA7	Q22PA7
SPATA5	83	SPATA5	383	Q22PA7	Q22PA7
SPATA5	508	SPATA5	611	Q22PA7	Q22PA7
SPATA5	168	SPATA5	146	Q22PA7	Q22PA7
SPATA5	193	SPATA5	333	Q22PA7	Q22PA7
SPATA5	187	SPATA5	194	Q22PA7	Q22PA7
SPATA5	483	SPATA5	732	Q22PA7	Q22PA7
SPATA5	611	SPATA5	208	Q22PA7	Q22PA7
SPATA5	193	SPATA5	248	Q22PA7	Q22PA7
SPATA5	471	SPATA5	655	Q22PA7	Q22PA7
SPATA5	187	SPATA5	333	Q22PA7	Q22PA7
SPATA5	156	SPATA5	84	Q22PA7	Q22PA7
SPATA5	193	SPATA5	84	Q22PA7	Q22PA7
SPATA5	193	SPATA5	146	Q22PA7	Q22PA7
SPATA5	610	SPATA5	693	Q22PA7	Q22PA7
SPATA5	610	SPATA5	660	Q22PA7	Q22PA7
SPATA5	193	SPATA5	383	Q22PA7	Q22PA7
SPATA5	78	SPATA5	19	Q22PA7	Q22PA7
SPATA5	332	SPATA5	383	Q22PA7	Q22PA7
SPATA5	284	SPATA5	146	Q22PA7	Q22PA7
SPATA5	508	SPATA5	693	Q22PA7	Q22PA7
SPATA5	332	SPATA5	233	Q22PA7	Q22PA7
SPATA5	654	SPATA5	660	Q22PA7	Q22PA7
SPATA5	193	SPATA5	233	Q22PA7	Q22PA7
SPATA5	482	SPATA5	655	Q22PA7	Q22PA7
SPATA5	483	SPATA5	693	Q22PA7	Q22PA7
SPATA5	471	SPATA5	208	Q22PA7	Q22PA7
SPATA5	610	SPATA5	208	Q22PA7	Q22PA7
SPATA5	193	SPATA5	162	Q22PA7	Q22PA7
SPATA5	41	SPATA5	19	Q22PA7	Q22PA7
SPATA5	161	SPATA5	146	Q22PA7	Q22PA7
SPATA5	145	SPATA5	84	Q22PA7	Q22PA7
SPATA5	273	SPATA5	285	Q22PA7	Q22PA7
IFT81	389	SPATA5	83	Q22L37	Q22PA7
IFT81	389	SPATA5	83	Q22L37	Q22PA7
IFT139	949	SPATA5	146	I7MFN3	Q22PA7
IFT121	6	SPATA5	83	Q22U89	Q22PA7
IFT121	6	SPATA5	83	Q22U89	Q22PA7
IFT121	7	SPATA5	84	Q22U89	Q22PA7
IFT121	1	SPATA5	84	Q22U89	Q22PA7
IFT121	1	SPATA5	84	Q22U89	Q22PA7
IFT121	7	SPATA5	84	Q22U89	Q22PA7
I7M9H2	2456	SPATA5	83	I7M9H2	Q22PA7
I7M9H2	2456	SPATA5	83	I7M9H2	Q22PA7
AK1-2	356	SPATA5	313	I7LWA5	Q22PA7
I7M849	668	SPATA5	83	I7M849	Q22PA7
I7M849	668	SPATA5	83	I7M849	Q22PA7
USPfamily-26	2447	SPATA5	83	Q22E47	Q22PA7
USPfamily-26	2447	SPATA5	83	Q22E47	Q22PA7
TUBA	399	SPATA5	561	I7M9N6	Q22PA7
TUBA	401	SPATA5	562	I7M9N6	Q22PA7
I7MHP2	1379	SPATA5	84	I7MHP2	Q22PA7
I7LZP3	42	SPATA5	84	I7LZP3	Q22PA7
W7XFI6	2698	SPATA5	383	W7XFI6	Q22PA7
I7M131	2034	SPATA5	732	I7M131	Q22PA7
Q23DC3	167	SPATA5	84	Q23DC3	Q22PA7
IFT140	528	IFT122	589	I7LVZ7	Q244W3
IFT140	528	IFT122	589	I7LVZ7	Q244W3
IFT140	911	IFT122	1232	I7LVZ7	Q244W3
IFT122	860	IFT122	1231	Q244W3	Q244W3
IFT122	563	IFT122	363	Q244W3	Q244W3
IFT122	1008	IFT122	1001	Q244W3	Q244W3
IFT122	862	IFT122	1229	Q244W3	Q244W3
IFT122	563	IFT122	361	Q244W3	Q244W3
IFT122	721	IFT122	699	Q244W3	Q244W3
IFT122	721	IFT122	726	Q244W3	Q244W3
IFT122	1008	IFT122	999	Q244W3	Q244W3
IFT122	864	IFT122	1231	Q244W3	Q244W3
IFT122	110	IFT122	64	Q244W3	Q244W3
IFT122	107	IFT122	64	Q244W3	Q244W3
IFT122	685	IFT122	717	Q244W3	Q244W3
IFT122	1006	IFT122	1000	Q244W3	Q244W3
IFT122	915	IFT122	1087	Q244W3	Q244W3
IFT122	679	IFT122	717	Q244W3	Q244W3
IFT122	1011	IFT122	1000	Q244W3	Q244W3
IFT122	681	IFT122	717	Q244W3	Q244W3
IFT122	860	IFT122	1231	Q244W3	Q244W3
IFT122	107	IFT122	64	Q244W3	Q244W3
IFT122	864	IFT122	1231	Q244W3	Q244W3
IFT122	563	IFT122	363	Q244W3	Q244W3
IFT122	681	IFT122	717	Q244W3	Q244W3
IFT122	685	IFT122	717	Q244W3	Q244W3
IFT122	721	IFT122	726	Q244W3	Q244W3
IFT122	1011	IFT122	1000	Q244W3	Q244W3
IFT122	1008	IFT122	1001	Q244W3	Q244W3
IFT122	1006	IFT122	1000	Q244W3	Q244W3
IFT122	915	IFT122	1087	Q244W3	Q244W3
IFT122	862	IFT122	1229	Q244W3	Q244W3
IFT122	721	IFT122	699	Q244W3	Q244W3
IFT122	679	IFT122	717	Q244W3	Q244W3
IFT122	563	IFT122	361	Q244W3	Q244W3
IFT122	110	IFT122	64	Q244W3	Q244W3
IFT122	1008	IFT122	999	Q244W3	Q244W3
IFT122	717	IFT122	727	Q244W3	Q244W3
IFT122	717	IFT122	727	Q244W3	Q244W3
IFT122	717	IFT122	727	Q244W3	Q244W3
IFT122	717	IFT122	727	Q244W3	Q244W3
IFT122	717	IFT122	727	Q244W3	Q244W3
IFT122	717	IFT122	727	Q244W3	Q244W3
IFT122	717	IFT122	727	Q244W3	Q244W3
IFT122	717	IFT122	727	Q244W3	Q244W3
IFT122	717	IFT122	727	Q244W3	Q244W3
IFT122	717	IFT122	727	Q244W3	Q244W3
IFT122	106	IFT122	65	Q244W3	Q244W3
IFT122	717	IFT122	727	Q244W3	Q244W3
IFT122	717	IFT122	727	Q244W3	Q244W3
IFT122	717	IFT122	727	Q244W3	Q244W3
IFT122	717	IFT122	727	Q244W3	Q244W3
IFT122	717	IFT122	727	Q244W3	Q244W3
IFT122	717	IFT122	727	Q244W3	Q244W3
IFT122	717	IFT122	727	Q244W3	Q244W3
IFT122	717	IFT122	727	Q244W3	Q244W3
IFT122	717	IFT122	727	Q244W3	Q244W3
IFT122	717	IFT122	727	Q244W3	Q244W3
IFT122	717	IFT122	727	Q244W3	Q244W3
IFT122	717	IFT122	727	Q244W3	Q244W3
IFT122	717	IFT122	727	Q244W3	Q244W3
IFT122	717	IFT122	727	Q244W3	Q244W3
IFT122	717	IFT122	727	Q244W3	Q244W3
IFT122	717	IFT122	727	Q244W3	Q244W3
IFT122	717	IFT122	727	Q244W3	Q244W3
IFT122	106	IFT122	65	Q244W3	Q244W3
IFT122	717	IFT122	727	Q244W3	Q244W3
IFT122	717	IFT122	727	Q244W3	Q244W3
IFT122	106	IFT122	65	Q244W3	Q244W3
IFT122	912	IFT122	1088	Q244W3	Q244W3
IFT122	717	IFT122	727	Q244W3	Q244W3
IFT122	717	IFT122	727	Q244W3	Q244W3
IFT122	717	IFT122	727	Q244W3	Q244W3
IFT122	563	IFT122	365	Q244W3	Q244W3
IFT122	717	IFT122	727	Q244W3	Q244W3
IFT122	717	IFT122	727	Q244W3	Q244W3
IFT122	717	IFT122	727	Q244W3	Q244W3
IFT122	717	IFT122	727	Q244W3	Q244W3
IFT122	717	IFT122	727	Q244W3	Q244W3
IFT122	717	IFT122	727	Q244W3	Q244W3
IFT122	862	IFT122	1232	Q244W3	Q244W3
IFT122	717	IFT122	727	Q244W3	Q244W3
IFT122	912	IFT122	1092	Q244W3	Q244W3
IFT122	862	IFT122	1232	Q244W3	Q244W3
IFT122	717	IFT122	727	Q244W3	Q244W3
IFT122	717	IFT122	727	Q244W3	Q244W3
IFT122	106	IFT122	65	Q244W3	Q244W3
IFT122	563	IFT122	365	Q244W3	Q244W3
IFT122	862	IFT122	1232	Q244W3	Q244W3
IFT122	862	IFT122	1232	Q244W3	Q244W3
IFT122	862	IFT122	1232	Q244W3	Q244W3
IFT122	862	IFT122	1232	Q244W3	Q244W3
IFT122	862	IFT122	1232	Q244W3	Q244W3
IFT122	912	IFT122	1088	Q244W3	Q244W3
IFT122	862	IFT122	1232	Q244W3	Q244W3
IFT122	862	IFT122	1232	Q244W3	Q244W3
IFT122	862	IFT122	1232	Q244W3	Q244W3
IFT122	862	IFT122	1232	Q244W3	Q244W3
IFT122	862	IFT122	1232	Q244W3	Q244W3
IFT122	717	IFT122	727	Q244W3	Q244W3
IFT122	912	IFT122	1092	Q244W3	Q244W3
IFT122	1032	IFT122	995	Q244W3	Q244W3
IFT122	862	IFT122	1232	Q244W3	Q244W3
IFT122	862	IFT122	1232	Q244W3	Q244W3
IFT122	717	IFT122	727	Q244W3	Q244W3
IFT122	912	IFT122	1092	Q244W3	Q244W3
IFT122	862	IFT122	1232	Q244W3	Q244W3
IFT122	106	IFT122	65	Q244W3	Q244W3
IFT122	862	IFT122	1232	Q244W3	Q244W3
IFT122	688	IFT122	718	Q244W3	Q244W3
IFT122	862	IFT122	1232	Q244W3	Q244W3
IFT122	862	IFT122	1232	Q244W3	Q244W3
IFT122	912	IFT122	1092	Q244W3	Q244W3
IFT122	106	IFT122	65	Q244W3	Q244W3
IFT122	106	IFT122	65	Q244W3	Q244W3
IFT122	912	IFT122	1092	Q244W3	Q244W3
IFT122	912	IFT122	1092	Q244W3	Q244W3
IFT122	912	IFT122	1092	Q244W3	Q244W3
IFT122	912	IFT122	1092	Q244W3	Q244W3
IFT122	862	IFT122	1232	Q244W3	Q244W3
IFT122	862	IFT122	1232	Q244W3	Q244W3
IFT122	862	IFT122	1232	Q244W3	Q244W3
IFT122	862	IFT122	1232	Q244W3	Q244W3
IFT122	912	IFT122	1092	Q244W3	Q244W3
IFT122	862	IFT122	1232	Q244W3	Q244W3
IFT122	862	IFT122	1232	Q244W3	Q244W3
IFT122	106	IFT122	65	Q244W3	Q244W3
IFT122	912	IFT122	1092	Q244W3	Q244W3
IFT122	717	IFT122	727	Q244W3	Q244W3
IFT122	862	IFT122	1232	Q244W3	Q244W3
IFT122	912	IFT122	1088	Q244W3	Q244W3
IFT122	717	IFT122	727	Q244W3	Q244W3
IFT122	717	IFT122	727	Q244W3	Q244W3
IFT122	862	IFT122	1232	Q244W3	Q244W3
IFT122	106	IFT122	65	Q244W3	Q244W3
IFT122	106	IFT122	65	Q244W3	Q244W3
IFT122	717	IFT122	727	Q244W3	Q244W3
IFT122	912	IFT122	1088	Q244W3	Q244W3
IFT122	106	IFT122	65	Q244W3	Q244W3
IFT122	717	IFT122	727	Q244W3	Q244W3
IFT122	680	IFT122	718	Q244W3	Q244W3
IFT122	688	IFT122	718	Q244W3	Q244W3
IFT122	785	IFT122	718	Q244W3	Q244W3
IFT122	563	IFT122	365	Q244W3	Q244W3
IFT122	1008	IFT122	1001	Q244W3	Q244W3
IFT122	912	IFT122	1092	Q244W3	Q244W3
IFT122	862	IFT122	1232	Q244W3	Q244W3
IFT122	499	IFT122	459	Q244W3	Q244W3
IFT122	442	IFT122	564	Q244W3	Q244W3
IFT122	912	IFT122	1088	Q244W3	Q244W3
IFT122	717	IFT122	727	Q244W3	Q244W3
IFT122	862	IFT122	1232	Q244W3	Q244W3
IFT122	1008	IFT122	1001	Q244W3	Q244W3
IFT122	717	IFT122	700	Q244W3	Q244W3
IFT122	106	IFT122	65	Q244W3	Q244W3
IFT122	442	IFT122	564	Q244W3	Q244W3
IFT122	563	IFT122	365	Q244W3	Q244W3
IFT122	912	IFT122	1092	Q244W3	Q244W3
IFT122	785	IFT122	718	Q244W3	Q244W3
IFT122	688	IFT122	718	Q244W3	Q244W3
IFT122	912	IFT122	1197	Q244W3	Q244W3
IFT122	680	IFT122	718	Q244W3	Q244W3
Q24CA6	1770	IFT122	64	Q24CA6	Q244W3
Q24CA6	1770	IFT122	64	Q24CA6	Q244W3
IFT144	1373	IFT122	718	Q22BP2	Q244W3
IFT144	1373	IFT122	718	Q22BP2	Q244W3
IFT121	712	IFT122	699	Q22U89	Q244W3
IFT121	778	IFT122	629	Q22U89	Q244W3
IFT121	864	IFT122	450	Q22U89	Q244W3
IFT121	862	IFT122	454	Q22U89	Q244W3
IFT121	701	IFT122	699	Q22U89	Q244W3
IFT121	712	IFT122	699	Q22U89	Q244W3
IFT121	862	IFT122	454	Q22U89	Q244W3
IFT121	864	IFT122	450	Q22U89	Q244W3
IFT121	701	IFT122	699	Q22U89	Q244W3
IFT121	778	IFT122	629	Q22U89	Q244W3
IFT121	786	IFT122	630	Q22U89	Q244W3
IFT121	786	IFT122	652	Q22U89	Q244W3
IFT121	786	IFT122	630	Q22U89	Q244W3
IFT121	710	IFT122	700	Q22U89	Q244W3
IFT121	710	IFT122	700	Q22U89	Q244W3
IFT121	862	IFT122	451	Q22U89	Q244W3
IFT121	710	IFT122	700	Q22U89	Q244W3
IFT121	786	IFT122	630	Q22U89	Q244W3
IFT121	786	IFT122	630	Q22U89	Q244W3
IFT121	862	IFT122	451	Q22U89	Q244W3
IFT121	710	IFT122	700	Q22U89	Q244W3
HECTfamily	396	IFT122	1246	Q22VV2	Q244W3
HECTfamily	396	IFT122	1246	Q22VV2	Q244W3
ETHE1	386	IFT122	1009	I7M1D2	Q244W3
VLIG-type_G_domain	931	IFT122	1009	I7LWL1	Q244W3
IFT140	748	IFT144	858	I7LVZ7	Q22BP2
IFT140	1139	IFT144	831	I7LVZ7	Q22BP2
IFT140	1143	IFT144	836	I7LVZ7	Q22BP2
IFT140	1310	IFT144	1164	I7LVZ7	Q22BP2
IFT140	750	IFT144	856	I7LVZ7	Q22BP2
IFT140	748	IFT144	858	I7LVZ7	Q22BP2
IFT140	750	IFT144	856	I7LVZ7	Q22BP2
IFT140	1310	IFT144	1164	I7LVZ7	Q22BP2
IFT140	1143	IFT144	836	I7LVZ7	Q22BP2
IFT140	1139	IFT144	831	I7LVZ7	Q22BP2
IFT140	750	IFT144	859	I7LVZ7	Q22BP2
IFT140	750	IFT144	859	I7LVZ7	Q22BP2
IFT140	750	IFT144	859	I7LVZ7	Q22BP2
IFT140	750	IFT144	859	I7LVZ7	Q22BP2
IFT140	750	IFT144	859	I7LVZ7	Q22BP2
IFT140	1143	IFT144	832	I7LVZ7	Q22BP2
IFT140	750	IFT144	859	I7LVZ7	Q22BP2
IFT140	1143	IFT144	832	I7LVZ7	Q22BP2
IFT140	1301	IFT144	1063	I7LVZ7	Q22BP2
IFT122	924	IFT144	841	Q244W3	Q22BP2
CHS3	507	IFT144	858	I7M268	Q22BP2
CHS3	506	IFT144	858	I7M268	Q22BP2
CHS3	500	IFT144	858	I7M268	Q22BP2
CHS3	507	IFT144	858	I7M268	Q22BP2
CHS3	500	IFT144	858	I7M268	Q22BP2
CHS3	506	IFT144	858	I7M268	Q22BP2
IFT144	444	IFT144	45	Q22BP2	Q22BP2
IFT144	314	IFT144	274	Q22BP2	Q22BP2
IFT144	836	IFT144	822	Q22BP2	Q22BP2
IFT144	305	IFT144	275	Q22BP2	Q22BP2
IFT144	780	IFT144	822	Q22BP2	Q22BP2
IFT144	309	IFT144	275	Q22BP2	Q22BP2
IFT144	839	IFT144	831	Q22BP2	Q22BP2
IFT144	322	IFT144	444	Q22BP2	Q22BP2
IFT144	839	IFT144	831	Q22BP2	Q22BP2
IFT144	309	IFT144	275	Q22BP2	Q22BP2
IFT144	444	IFT144	45	Q22BP2	Q22BP2
IFT144	314	IFT144	274	Q22BP2	Q22BP2
IFT144	780	IFT144	822	Q22BP2	Q22BP2
IFT144	836	IFT144	822	Q22BP2	Q22BP2
IFT144	322	IFT144	444	Q22BP2	Q22BP2
IFT144	305	IFT144	275	Q22BP2	Q22BP2
IFT144	840	IFT144	832	Q22BP2	Q22BP2
IFT144	840	IFT144	832	Q22BP2	Q22BP2
IFT144	840	IFT144	832	Q22BP2	Q22BP2
IFT144	840	IFT144	832	Q22BP2	Q22BP2
IFT144	840	IFT144	832	Q22BP2	Q22BP2
IFT144	840	IFT144	832	Q22BP2	Q22BP2
IFT144	840	IFT144	832	Q22BP2	Q22BP2
IFT144	840	IFT144	832	Q22BP2	Q22BP2
IFT144	840	IFT144	832	Q22BP2	Q22BP2
IFT144	840	IFT144	832	Q22BP2	Q22BP2
IFT144	840	IFT144	832	Q22BP2	Q22BP2
IFT144	840	IFT144	832	Q22BP2	Q22BP2
IFT144	840	IFT144	832	Q22BP2	Q22BP2
IFT144	122	IFT144	104	Q22BP2	Q22BP2
IFT144	840	IFT144	832	Q22BP2	Q22BP2
IFT144	840	IFT144	832	Q22BP2	Q22BP2
IFT144	840	IFT144	832	Q22BP2	Q22BP2
IFT144	840	IFT144	832	Q22BP2	Q22BP2
IFT144	840	IFT144	832	Q22BP2	Q22BP2
IFT144	840	IFT144	832	Q22BP2	Q22BP2
IFT144	840	IFT144	832	Q22BP2	Q22BP2
IFT144	840	IFT144	832	Q22BP2	Q22BP2
IFT144	840	IFT144	832	Q22BP2	Q22BP2
IFT144	840	IFT144	832	Q22BP2	Q22BP2
IFT144	840	IFT144	832	Q22BP2	Q22BP2
IFT144	840	IFT144	832	Q22BP2	Q22BP2
IFT144	840	IFT144	832	Q22BP2	Q22BP2
IFT144	840	IFT144	832	Q22BP2	Q22BP2
IFT144	840	IFT144	832	Q22BP2	Q22BP2
IFT144	840	IFT144	832	Q22BP2	Q22BP2
IFT144	840	IFT144	832	Q22BP2	Q22BP2
IFT144	840	IFT144	832	Q22BP2	Q22BP2
IFT144	840	IFT144	832	Q22BP2	Q22BP2
IFT144	840	IFT144	832	Q22BP2	Q22BP2
IFT144	840	IFT144	832	Q22BP2	Q22BP2
IFT144	840	IFT144	832	Q22BP2	Q22BP2
IFT144	840	IFT144	832	Q22BP2	Q22BP2
IFT144	840	IFT144	832	Q22BP2	Q22BP2
IFT144	840	IFT144	832	Q22BP2	Q22BP2
IFT144	446	IFT144	46	Q22BP2	Q22BP2
IFT144	840	IFT144	832	Q22BP2	Q22BP2
IFT144	840	IFT144	832	Q22BP2	Q22BP2
IFT144	840	IFT144	832	Q22BP2	Q22BP2
IFT144	446	IFT144	46	Q22BP2	Q22BP2
IFT144	840	IFT144	832	Q22BP2	Q22BP2
IFT144	840	IFT144	832	Q22BP2	Q22BP2
IFT144	840	IFT144	832	Q22BP2	Q22BP2
IFT144	840	IFT144	832	Q22BP2	Q22BP2
IFT144	840	IFT144	832	Q22BP2	Q22BP2
IFT144	840	IFT144	832	Q22BP2	Q22BP2
IFT144	446	IFT144	46	Q22BP2	Q22BP2
IFT144	840	IFT144	832	Q22BP2	Q22BP2
IFT144	322	IFT144	7	Q22BP2	Q22BP2
IFT144	840	IFT144	832	Q22BP2	Q22BP2
IFT144	840	IFT144	832	Q22BP2	Q22BP2
IFT144	840	IFT144	832	Q22BP2	Q22BP2
IFT144	840	IFT144	832	Q22BP2	Q22BP2
IFT144	840	IFT144	832	Q22BP2	Q22BP2
IFT144	840	IFT144	832	Q22BP2	Q22BP2
IFT144	840	IFT144	832	Q22BP2	Q22BP2
IFT144	840	IFT144	832	Q22BP2	Q22BP2
IFT144	840	IFT144	832	Q22BP2	Q22BP2
IFT144	446	IFT144	46	Q22BP2	Q22BP2
IFT144	840	IFT144	832	Q22BP2	Q22BP2
IFT144	446	IFT144	46	Q22BP2	Q22BP2
IFT144	831	IFT144	823	Q22BP2	Q22BP2
IFT144	840	IFT144	832	Q22BP2	Q22BP2
IFT144	840	IFT144	832	Q22BP2	Q22BP2
IFT144	446	IFT144	46	Q22BP2	Q22BP2
IFT144	840	IFT144	832	Q22BP2	Q22BP2
IFT144	446	IFT144	46	Q22BP2	Q22BP2
IFT144	122	IFT144	104	Q22BP2	Q22BP2
IFT144	322	IFT144	7	Q22BP2	Q22BP2
IFT144	840	IFT144	832	Q22BP2	Q22BP2
IFT144	831	IFT144	823	Q22BP2	Q22BP2
IFT144	314	IFT144	276	Q22BP2	Q22BP2
IFT144	831	IFT144	823	Q22BP2	Q22BP2
IFT144	122	IFT144	104	Q22BP2	Q22BP2
IFT144	314	IFT144	276	Q22BP2	Q22BP2
IFT144	840	IFT144	832	Q22BP2	Q22BP2
IFT144	840	IFT144	832	Q22BP2	Q22BP2
IFT144	840	IFT144	832	Q22BP2	Q22BP2
IFT144	122	IFT144	104	Q22BP2	Q22BP2
IFT144	314	IFT144	276	Q22BP2	Q22BP2
IFT144	633	IFT144	46	Q22BP2	Q22BP2
IFT144	446	IFT144	46	Q22BP2	Q22BP2
IFT144	322	IFT144	7	Q22BP2	Q22BP2
IFT144	969	IFT144	976	Q22BP2	Q22BP2
IFT144	1127	IFT144	1165	Q22BP2	Q22BP2
IFT144	969	IFT144	939	Q22BP2	Q22BP2
IFT144	793	IFT144	823	Q22BP2	Q22BP2
IFT144	831	IFT144	823	Q22BP2	Q22BP2
IFT144	915	IFT144	939	Q22BP2	Q22BP2
IFT144	793	IFT144	832	Q22BP2	Q22BP2
IFT144	840	IFT144	832	Q22BP2	Q22BP2
IFT144	122	IFT144	104	Q22BP2	Q22BP2
IFT144	446	IFT144	46	Q22BP2	Q22BP2
IFT144	322	IFT144	7	Q22BP2	Q22BP2
IFT144	322	IFT144	447	Q22BP2	Q22BP2
IFT144	969	IFT144	976	Q22BP2	Q22BP2
IFT144	633	IFT144	46	Q22BP2	Q22BP2
IFT144	1037	IFT144	1017	Q22BP2	Q22BP2
IFT144	1127	IFT144	1165	Q22BP2	Q22BP2
IFT144	314	IFT144	276	Q22BP2	Q22BP2
IFT144	831	IFT144	823	Q22BP2	Q22BP2
IFT144	793	IFT144	823	Q22BP2	Q22BP2
IFT144	915	IFT144	939	Q22BP2	Q22BP2
IFT144	793	IFT144	832	Q22BP2	Q22BP2
IFT144	969	IFT144	939	Q22BP2	Q22BP2
IFT121	16	IFT144	832	Q22U89	Q22BP2
KET1	886	IFT144	858	I7M1B1	Q22BP2
KET1	886	IFT144	858	I7M1B1	Q22BP2
PSMD2	37	IFT144	274	I7M1R0	Q22BP2
PSMD2	37	IFT144	274	I7M1R0	Q22BP2
I7LWA0	256	IFT144	858	I7LWA0	Q22BP2
I7LWA0	256	IFT144	858	I7LWA0	Q22BP2
USPfamily-1	722	IFT144	831	I7MHB3	Q22BP2
USPfamily-1	722	IFT144	831	I7MHB3	Q22BP2
USPfamily-1	726	IFT144	832	I7MHB3	Q22BP2
USPfamily-1	726	IFT144	832	I7MHB3	Q22BP2
MRNN08	1039	IFT144	822	I7M288	Q22BP2
MRNN08	1039	IFT144	822	I7M288	Q22BP2
IFT140	855	CCT8	44	I7LVZ7	Q22MB3
IFT140	855	CCT8	44	I7LVZ7	Q22MB3
CCT8	366	CCT8	363	Q22MB3	Q22MB3
CCT8	366	CCT8	363	Q22MB3	Q22MB3
HSP90	213	CCT8	373	I7M3G1	Q22MB3
HSP90	213	CCT8	373	I7M3G1	Q22MB3
IFT140	857	HSP70	277	I7LVZ7	Q234I5
IFT140	858	HSP70	277	I7LVZ7	Q234I5
IFT140	857	HSP70	277	I7LVZ7	Q234I5
IFT140	858	HSP70	277	I7LVZ7	Q234I5
W7XGV4	158	HSP70	61	W7XGV4	Q234I5
W7XGV4	158	HSP70	61	W7XGV4	Q234I5
HSP70	189	HSP70	513	Q234I5	Q234I5
HSP70	164	HSP70	513	Q234I5	Q234I5
HSP70	71	HSP70	61	Q234I5	Q234I5
HSP70	464	HSP70	510	Q234I5	Q234I5
HSP70	464	HSP70	510	Q234I5	Q234I5
HSP70	189	HSP70	513	Q234I5	Q234I5
HSP70	71	HSP70	61	Q234I5	Q234I5
HSP70	164	HSP70	513	Q234I5	Q234I5
HSP70	76	HSP70	83	Q234I5	Q234I5
HSP70	464	HSP70	514	Q234I5	Q234I5
HSP70	464	HSP70	514	Q234I5	Q234I5
HSP70	464	HSP70	514	Q234I5	Q234I5
HSP70	464	HSP70	514	Q234I5	Q234I5
HSP70	464	HSP70	514	Q234I5	Q234I5
HSP70	76	HSP70	83	Q234I5	Q234I5
HSP70	464	HSP70	514	Q234I5	Q234I5
HSP70	76	HSP70	83	Q234I5	Q234I5
HSP70	464	HSP70	514	Q234I5	Q234I5
HSP70	464	HSP70	514	Q234I5	Q234I5
HSP70	464	HSP70	514	Q234I5	Q234I5
HSP70	464	HSP70	514	Q234I5	Q234I5
HSP70	165	HSP70	514	Q234I5	Q234I5
HSP70	464	HSP70	514	Q234I5	Q234I5
HSP70	464	HSP70	514	Q234I5	Q234I5
HSP70	464	HSP70	514	Q234I5	Q234I5
HSP70	464	HSP70	514	Q234I5	Q234I5
HSP70	464	HSP70	514	Q234I5	Q234I5
HSP70	464	HSP70	514	Q234I5	Q234I5
HSP70	119	HSP70	113	Q234I5	Q234I5
HSP70	464	HSP70	514	Q234I5	Q234I5
HSP70	165	HSP70	514	Q234I5	Q234I5
HSP70	563	HSP70	568	Q234I5	Q234I5
HSP70	464	HSP70	514	Q234I5	Q234I5
HSP70	464	HSP70	514	Q234I5	Q234I5
HSP70	464	HSP70	514	Q234I5	Q234I5
HSP70	563	HSP70	568	Q234I5	Q234I5
HSP70	464	HSP70	514	Q234I5	Q234I5
HSP70	464	HSP70	514	Q234I5	Q234I5
HSP70	76	HSP70	83	Q234I5	Q234I5
HSP70	76	HSP70	83	Q234I5	Q234I5
HSP70	98	HSP70	113	Q234I5	Q234I5
HSP70	165	HSP70	514	Q234I5	Q234I5
HSP70	464	HSP70	514	Q234I5	Q234I5
HSP70	464	HSP70	514	Q234I5	Q234I5
HSP70	76	HSP70	83	Q234I5	Q234I5
HSP70	108	HSP70	119	Q234I5	Q234I5
HSP70	76	HSP70	83	Q234I5	Q234I5
HSP70	464	HSP70	514	Q234I5	Q234I5
HSP70	464	HSP70	514	Q234I5	Q234I5
HSP70	464	HSP70	514	Q234I5	Q234I5
HSP70	464	HSP70	514	Q234I5	Q234I5
HSP70	464	HSP70	514	Q234I5	Q234I5
HSP70	464	HSP70	514	Q234I5	Q234I5
HSP70	464	HSP70	514	Q234I5	Q234I5
HSP70	165	HSP70	514	Q234I5	Q234I5
HSP70	464	HSP70	514	Q234I5	Q234I5
HSP70	119	HSP70	113	Q234I5	Q234I5
HSP70	464	HSP70	514	Q234I5	Q234I5
HSP70	464	HSP70	514	Q234I5	Q234I5
HSP70	563	HSP70	568	Q234I5	Q234I5
HSP70	165	HSP70	514	Q234I5	Q234I5
HSP70	464	HSP70	514	Q234I5	Q234I5
HSP70	98	HSP70	113	Q234I5	Q234I5
HSP70	165	HSP70	514	Q234I5	Q234I5
HSP70	165	HSP70	514	Q234I5	Q234I5
HSP70	464	HSP70	514	Q234I5	Q234I5
HSP70	76	HSP70	62	Q234I5	Q234I5
HSP70	464	HSP70	514	Q234I5	Q234I5
HSP70	464	HSP70	514	Q234I5	Q234I5
HSP70	165	HSP70	514	Q234I5	Q234I5
HSP70	464	HSP70	514	Q234I5	Q234I5
HSP70	98	HSP70	113	Q234I5	Q234I5
HSP70	165	HSP70	514	Q234I5	Q234I5
HSP70	464	HSP70	514	Q234I5	Q234I5
HSP70	464	HSP70	514	Q234I5	Q234I5
HSP70	464	HSP70	514	Q234I5	Q234I5
HSP70	464	HSP70	514	Q234I5	Q234I5
HSP70	165	HSP70	514	Q234I5	Q234I5
HSP70	98	HSP70	113	Q234I5	Q234I5
HSP70	464	HSP70	514	Q234I5	Q234I5
HSP70	563	HSP70	568	Q234I5	Q234I5
HSP70	76	HSP70	62	Q234I5	Q234I5
HSP70	464	HSP70	514	Q234I5	Q234I5
HSP70	98	HSP70	113	Q234I5	Q234I5
HSP70	98	HSP70	113	Q234I5	Q234I5
HSP70	165	HSP70	514	Q234I5	Q234I5
HSP70	165	HSP70	514	Q234I5	Q234I5
HSP70	464	HSP70	514	Q234I5	Q234I5
HSP70	165	HSP70	527	Q234I5	Q234I5
HSP70	98	HSP70	113	Q234I5	Q234I5
HSP70	165	HSP70	514	Q234I5	Q234I5
HSP70	61	HSP70	256	Q234I5	Q234I5
HSP70	108	HSP70	119	Q234I5	Q234I5
HSP70	61	HSP70	256	Q234I5	Q234I5
HSP70	98	HSP70	113	Q234I5	Q234I5
HSP70	146	HSP70	166	Q234I5	Q234I5
HSP70	464	HSP70	514	Q234I5	Q234I5
HSP70	98	HSP70	113	Q234I5	Q234I5
HSP70	98	HSP70	113	Q234I5	Q234I5
HSP70	98	HSP70	113	Q234I5	Q234I5
HSP70	98	HSP70	113	Q234I5	Q234I5
HSP70	98	HSP70	113	Q234I5	Q234I5
HSP70	98	HSP70	113	Q234I5	Q234I5
HSP70	165	HSP70	514	Q234I5	Q234I5
HSP70	464	HSP70	514	Q234I5	Q234I5
HSP70	464	HSP70	514	Q234I5	Q234I5
HSP70	464	HSP70	514	Q234I5	Q234I5
HSP70	464	HSP70	514	Q234I5	Q234I5
HSP70	106	HSP70	119	Q234I5	Q234I5
HSP70	464	HSP70	514	Q234I5	Q234I5
HSP70	464	HSP70	514	Q234I5	Q234I5
HSP70	165	HSP70	514	Q234I5	Q234I5
HSP70	464	HSP70	514	Q234I5	Q234I5
HSP70	119	HSP70	113	Q234I5	Q234I5
HSP70	98	HSP70	113	Q234I5	Q234I5
HSP70	464	HSP70	514	Q234I5	Q234I5
HSP70	98	HSP70	113	Q234I5	Q234I5
HSP70	76	HSP70	62	Q234I5	Q234I5
HSP70	565	HSP70	561	Q234I5	Q234I5
HSP70	565	HSP70	561	Q234I5	Q234I5
HSP70	76	HSP70	62	Q234I5	Q234I5
HSP70	565	HSP70	561	Q234I5	Q234I5
HSP70	506	HSP70	430	Q234I5	Q234I5
HSP70	464	HSP70	514	Q234I5	Q234I5
HSP70	61	HSP70	256	Q234I5	Q234I5
HSP70	76	HSP70	62	Q234I5	Q234I5
HSP70	76	HSP70	83	Q234I5	Q234I5
HSP70	565	HSP70	561	Q234I5	Q234I5
HSP70	464	HSP70	514	Q234I5	Q234I5
HSP70	506	HSP70	430	Q234I5	Q234I5
HSP70	464	HSP70	514	Q234I5	Q234I5
HSP70	165	HSP70	514	Q234I5	Q234I5
HSP70	464	HSP70	514	Q234I5	Q234I5
HSP70	76	HSP70	62	Q234I5	Q234I5
HSP70	165	HSP70	514	Q234I5	Q234I5
HSP70	193	HSP70	514	Q234I5	Q234I5
HSP70	464	HSP70	514	Q234I5	Q234I5
HSP70	165	HSP70	77	Q234I5	Q234I5
HSP70	76	HSP70	62	Q234I5	Q234I5
HSP70	165	HSP70	514	Q234I5	Q234I5
HSP70	165	HSP70	77	Q234I5	Q234I5
IFT140	908	IFT140	857	I7LVZ7	I7LVZ7
IFT140	911	IFT140	857	I7LVZ7	I7LVZ7
IFT140	1275	IFT140	1280	I7LVZ7	I7LVZ7
IFT140	871	IFT140	855	I7LVZ7	I7LVZ7
IFT140	878	IFT140	855	I7LVZ7	I7LVZ7
IFT140	883	IFT140	855	I7LVZ7	I7LVZ7
IFT140	904	IFT140	855	I7LVZ7	I7LVZ7
IFT140	877	IFT140	855	I7LVZ7	I7LVZ7
IFT140	881	IFT140	855	I7LVZ7	I7LVZ7
IFT140	868	IFT140	855	I7LVZ7	I7LVZ7
IFT140	1026	IFT140	1038	I7LVZ7	I7LVZ7
IFT140	1263	IFT140	567	I7LVZ7	I7LVZ7
IFT140	1029	IFT140	1038	I7LVZ7	I7LVZ7
IFT140	883	IFT140	855	I7LVZ7	I7LVZ7
IFT140	877	IFT140	855	I7LVZ7	I7LVZ7
IFT140	1029	IFT140	1038	I7LVZ7	I7LVZ7
IFT140	878	IFT140	855	I7LVZ7	I7LVZ7
IFT140	904	IFT140	855	I7LVZ7	I7LVZ7
IFT140	1275	IFT140	1280	I7LVZ7	I7LVZ7
IFT140	868	IFT140	855	I7LVZ7	I7LVZ7
IFT140	871	IFT140	855	I7LVZ7	I7LVZ7
IFT140	1263	IFT140	567	I7LVZ7	I7LVZ7
IFT140	881	IFT140	855	I7LVZ7	I7LVZ7
IFT140	1026	IFT140	1038	I7LVZ7	I7LVZ7
IFT140	911	IFT140	857	I7LVZ7	I7LVZ7
IFT140	908	IFT140	857	I7LVZ7	I7LVZ7
IFT140	1033	IFT140	1039	I7LVZ7	I7LVZ7
IFT140	1033	IFT140	1039	I7LVZ7	I7LVZ7
IFT140	880	IFT140	856	I7LVZ7	I7LVZ7
IFT140	1033	IFT140	1039	I7LVZ7	I7LVZ7
IFT140	880	IFT140	856	I7LVZ7	I7LVZ7
IFT140	880	IFT140	856	I7LVZ7	I7LVZ7
IFT140	1038	IFT140	1046	I7LVZ7	I7LVZ7
IFT140	880	IFT140	856	I7LVZ7	I7LVZ7
IFT140	880	IFT140	856	I7LVZ7	I7LVZ7
IFT140	880	IFT140	856	I7LVZ7	I7LVZ7
IFT140	1038	IFT140	1046	I7LVZ7	I7LVZ7
IFT140	880	IFT140	856	I7LVZ7	I7LVZ7
IFT140	1038	IFT140	1046	I7LVZ7	I7LVZ7
IFT140	880	IFT140	856	I7LVZ7	I7LVZ7
IFT140	880	IFT140	856	I7LVZ7	I7LVZ7
IFT140	880	IFT140	856	I7LVZ7	I7LVZ7
IFT140	880	IFT140	856	I7LVZ7	I7LVZ7
IFT140	880	IFT140	856	I7LVZ7	I7LVZ7
IFT140	880	IFT140	856	I7LVZ7	I7LVZ7
IFT140	1033	IFT140	1039	I7LVZ7	I7LVZ7
IFT140	880	IFT140	856	I7LVZ7	I7LVZ7
IFT140	880	IFT140	856	I7LVZ7	I7LVZ7
IFT140	880	IFT140	856	I7LVZ7	I7LVZ7
IFT140	880	IFT140	856	I7LVZ7	I7LVZ7
IFT140	880	IFT140	856	I7LVZ7	I7LVZ7
IFT140	880	IFT140	856	I7LVZ7	I7LVZ7
IFT140	880	IFT140	856	I7LVZ7	I7LVZ7
IFT140	880	IFT140	856	I7LVZ7	I7LVZ7
IFT140	880	IFT140	856	I7LVZ7	I7LVZ7
IFT140	880	IFT140	856	I7LVZ7	I7LVZ7
IFT140	1033	IFT140	1039	I7LVZ7	I7LVZ7
IFT140	1265	IFT140	568	I7LVZ7	I7LVZ7
IFT140	1275	IFT140	1280	I7LVZ7	I7LVZ7
IFT140	1038	IFT140	1046	I7LVZ7	I7LVZ7
IFT140	908	IFT140	856	I7LVZ7	I7LVZ7
IFT140	1150	IFT140	1113	I7LVZ7	I7LVZ7
IFT140	1150	IFT140	1113	I7LVZ7	I7LVZ7
IFT140	880	IFT140	856	I7LVZ7	I7LVZ7
IFT140	1038	IFT140	1046	I7LVZ7	I7LVZ7
IFT140	1265	IFT140	568	I7LVZ7	I7LVZ7
IFT140	1033	IFT140	1039	I7LVZ7	I7LVZ7
IFT140	911	IFT140	856	I7LVZ7	I7LVZ7
IFT140	908	IFT140	856	I7LVZ7	I7LVZ7
IFT140	1275	IFT140	1280	I7LVZ7	I7LVZ7
IFT88	65	IFT140	702	Q22AX6	I7LVZ7
IFT88	65	IFT140	701	Q22AX6	I7LVZ7
IFT88	65	IFT140	701	Q22AX6	I7LVZ7
IFT88	65	IFT140	702	Q22AX6	I7LVZ7
IFT88	65	IFT140	708	Q22AX6	I7LVZ7
IFT88	65	IFT140	708	Q22AX6	I7LVZ7
IFT122	1099	IFT140	1066	Q244W3	I7LVZ7
IFT122	721	IFT140	1365	Q244W3	I7LVZ7
IFT122	1099	IFT140	1066	Q244W3	I7LVZ7
IFT122	721	IFT140	1365	Q244W3	I7LVZ7
IFT122	869	IFT140	825	Q244W3	I7LVZ7
IFT122	1101	IFT140	1067	Q244W3	I7LVZ7
IFT122	717	IFT140	1302	Q244W3	I7LVZ7
IFT122	717	IFT140	1366	Q244W3	I7LVZ7
IFT122	717	IFT140	1302	Q244W3	I7LVZ7
IFT122	1101	IFT140	1067	Q244W3	I7LVZ7
IFT122	717	IFT140	1366	Q244W3	I7LVZ7
IFT144	1068	IFT140	92	Q22BP2	I7LVZ7
IFT144	1068	IFT140	92	Q22BP2	I7LVZ7
IFT144	1068	IFT140	92	Q22BP2	I7LVZ7
IFT144	1068	IFT140	92	Q22BP2	I7LVZ7
IFT144	1068	IFT140	92	Q22BP2	I7LVZ7
IFT144	1068	IFT140	92	Q22BP2	I7LVZ7
IFT144	1068	IFT140	92	Q22BP2	I7LVZ7
IFT144	1015	IFT140	529	Q22BP2	I7LVZ7
IFT144	1068	IFT140	92	Q22BP2	I7LVZ7
IFT144	1068	IFT140	92	Q22BP2	I7LVZ7
IFT144	1068	IFT140	92	Q22BP2	I7LVZ7
IFT144	969	IFT140	529	Q22BP2	I7LVZ7
IFT144	831	IFT140	1151	Q22BP2	I7LVZ7
IFT144	1015	IFT140	529	Q22BP2	I7LVZ7
IFT144	1068	IFT140	92	Q22BP2	I7LVZ7
IFT144	1016	IFT140	529	Q22BP2	I7LVZ7
IFT144	1059	IFT140	1302	Q22BP2	I7LVZ7
IFT144	1068	IFT140	92	Q22BP2	I7LVZ7
IFT144	1015	IFT140	529	Q22BP2	I7LVZ7
IFT144	969	IFT140	529	Q22BP2	I7LVZ7
IFT144	1059	IFT140	1302	Q22BP2	I7LVZ7
Q23FG1	267	IFT140	1162	Q23FG1	I7LVZ7
Q23FG1	267	IFT140	1162	Q23FG1	I7LVZ7
Q23D95	18	IFT140	788	Q23D95	I7LVZ7
IFT140	1224	FTT18	14	I7LVZ7	I7M2E3
FTT18	123	FTT18	56	I7M2E3	I7M2E3
FTT18	13	FTT18	73	I7M2E3	I7M2E3
FTT18	15	FTT18	70	I7M2E3	I7M2E3
FTT18	123	FTT18	56	I7M2E3	I7M2E3
FTT18	13	FTT18	73	I7M2E3	I7M2E3
FTT18	15	FTT18	70	I7M2E3	I7M2E3
FTT18	15	FTT18	70	I7M2E3	I7M2E3
FTT18	218	FTT18	51	I7M2E3	I7M2E3
FTT18	30	FTT18	52	I7M2E3	I7M2E3
FTT18	154	FTT18	111	I7M2E3	I7M2E3
FTT18	13	FTT18	78	I7M2E3	I7M2E3
FTT18	154	FTT18	111	I7M2E3	I7M2E3
FTT18	13	FTT18	78	I7M2E3	I7M2E3
FTT18	13	FTT18	78	I7M2E3	I7M2E3
FTT18	77	FTT18	71	I7M2E3	I7M2E3
FTT18	143	FTT18	126	I7M2E3	I7M2E3
FTT18	88	FTT18	31	I7M2E3	I7M2E3
FTT18	215	FTT18	124	I7M2E3	I7M2E3
FTT18	143	FTT18	126	I7M2E3	I7M2E3
FTT18	13	FTT18	78	I7M2E3	I7M2E3
FTT18	123	FTT18	52	I7M2E3	I7M2E3
FTT18	13	FTT18	78	I7M2E3	I7M2E3
FTT18	13	FTT18	78	I7M2E3	I7M2E3
FTT18	77	FTT18	71	I7M2E3	I7M2E3
FTT18	123	FTT18	52	I7M2E3	I7M2E3
FTT18	77	FTT18	71	I7M2E3	I7M2E3
FTT18	13	FTT18	71	I7M2E3	I7M2E3
FTT18	215	FTT18	52	I7M2E3	I7M2E3
FTT18	13	FTT18	71	I7M2E3	I7M2E3
FTT18	123	FTT18	52	I7M2E3	I7M2E3
FTT18	123	FTT18	52	I7M2E3	I7M2E3
FTT18	123	FTT18	52	I7M2E3	I7M2E3
FTT18	13	FTT18	71	I7M2E3	I7M2E3
FTT18	13	FTT18	71	I7M2E3	I7M2E3
FTT18	13	FTT18	78	I7M2E3	I7M2E3
FTT18	143	FTT18	126	I7M2E3	I7M2E3
FTT18	143	FTT18	126	I7M2E3	I7M2E3
FTT18	77	FTT18	71	I7M2E3	I7M2E3
FTT18	13	FTT18	71	I7M2E3	I7M2E3
FTT18	13	FTT18	71	I7M2E3	I7M2E3
FTT18	154	FTT18	111	I7M2E3	I7M2E3
FTT18	142	FTT18	126	I7M2E3	I7M2E3
FTT18	123	FTT18	52	I7M2E3	I7M2E3
FTT18	13	FTT18	78	I7M2E3	I7M2E3
FTT18	13	FTT18	71	I7M2E3	I7M2E3
FTT18	13	FTT18	71	I7M2E3	I7M2E3
FTT18	13	FTT18	71	I7M2E3	I7M2E3
FTT18	77	FTT18	71	I7M2E3	I7M2E3
FTT18	13	FTT18	71	I7M2E3	I7M2E3
FTT18	13	FTT18	71	I7M2E3	I7M2E3
FTT18	13	FTT18	71	I7M2E3	I7M2E3
FTT18	190	FTT18	143	I7M2E3	I7M2E3
FTT18	13	FTT18	78	I7M2E3	I7M2E3
FTT18	154	FTT18	143	I7M2E3	I7M2E3
FTT18	13	FTT18	78	I7M2E3	I7M2E3
FTT18	13	FTT18	71	I7M2E3	I7M2E3
FTT18	13	FTT18	71	I7M2E3	I7M2E3
FTT18	77	FTT18	71	I7M2E3	I7M2E3
FTT18	154	FTT18	143	I7M2E3	I7M2E3
FTT18	13	FTT18	78	I7M2E3	I7M2E3
FTT18	13	FTT18	78	I7M2E3	I7M2E3
FTT18	215	FTT18	52	I7M2E3	I7M2E3
FTT18	154	FTT18	111	I7M2E3	I7M2E3
FTT18	143	FTT18	126	I7M2E3	I7M2E3
FTT18	154	FTT18	126	I7M2E3	I7M2E3
FTT18	143	FTT18	126	I7M2E3	I7M2E3
FTT18	13	FTT18	71	I7M2E3	I7M2E3
FTT18	154	FTT18	111	I7M2E3	I7M2E3
FTT18	123	FTT18	52	I7M2E3	I7M2E3
FTT18	123	FTT18	52	I7M2E3	I7M2E3
FTT18	88	FTT18	31	I7M2E3	I7M2E3
FTT18	123	FTT18	52	I7M2E3	I7M2E3
FTT18	30	FTT18	52	I7M2E3	I7M2E3
FTT18	110	FTT18	126	I7M2E3	I7M2E3
FTT18	13	FTT18	71	I7M2E3	I7M2E3
FTT18	110	FTT18	126	I7M2E3	I7M2E3
FTT18	154	FTT18	111	I7M2E3	I7M2E3
FTT18	154	FTT18	126	I7M2E3	I7M2E3
FTT18	77	FTT18	71	I7M2E3	I7M2E3
FTT18	13	FTT18	71	I7M2E3	I7M2E3
FTT18	123	FTT18	52	I7M2E3	I7M2E3
FTT18	123	FTT18	52	I7M2E3	I7M2E3
FTT18	13	FTT18	71	I7M2E3	I7M2E3
FTT18	123	FTT18	52	I7M2E3	I7M2E3
FTT18	123	FTT18	52	I7M2E3	I7M2E3
FTT18	215	FTT18	52	I7M2E3	I7M2E3
FTT18	13	FTT18	71	I7M2E3	I7M2E3
FTT18	13	FTT18	71	I7M2E3	I7M2E3
FTT18	110	FTT18	126	I7M2E3	I7M2E3
FTT18	13	FTT18	71	I7M2E3	I7M2E3
FTT18	13	FTT18	78	I7M2E3	I7M2E3
FTT18	13	FTT18	78	I7M2E3	I7M2E3
FTT18	13	FTT18	71	I7M2E3	I7M2E3
FTT18	13	FTT18	71	I7M2E3	I7M2E3
FTT18	154	FTT18	111	I7M2E3	I7M2E3
FTT18	142	FTT18	126	I7M2E3	I7M2E3
FTT18	123	FTT18	52	I7M2E3	I7M2E3
FTT18	13	FTT18	71	I7M2E3	I7M2E3
FTT18	13	FTT18	31	I7M2E3	I7M2E3
FTT18	143	FTT18	126	I7M2E3	I7M2E3
FTT18	13	FTT18	78	I7M2E3	I7M2E3
FTT18	13	FTT18	78	I7M2E3	I7M2E3
FTT18	123	FTT18	52	I7M2E3	I7M2E3
FTT18	88	FTT18	31	I7M2E3	I7M2E3
FTT18	77	FTT18	71	I7M2E3	I7M2E3
FTT18	13	FTT18	71	I7M2E3	I7M2E3
FTT18	77	FTT18	71	I7M2E3	I7M2E3
FTT18	13	FTT18	71	I7M2E3	I7M2E3
FTT18	123	FTT18	52	I7M2E3	I7M2E3
FTT18	13	FTT18	71	I7M2E3	I7M2E3
FTT18	13	FTT18	71	I7M2E3	I7M2E3
FTT18	13	FTT18	78	I7M2E3	I7M2E3
FTT18	13	FTT18	71	I7M2E3	I7M2E3
FTT18	13	FTT18	71	I7M2E3	I7M2E3
FTT18	13	FTT18	71	I7M2E3	I7M2E3
FTT18	215	FTT18	52	I7M2E3	I7M2E3
FTT18	13	FTT18	71	I7M2E3	I7M2E3
FTT18	13	FTT18	71	I7M2E3	I7M2E3
FTT18	13	FTT18	71	I7M2E3	I7M2E3
FTT18	13	FTT18	71	I7M2E3	I7M2E3
FTT18	143	FTT18	126	I7M2E3	I7M2E3
FTT18	123	FTT18	52	I7M2E3	I7M2E3
FTT18	215	FTT18	52	I7M2E3	I7M2E3
FTT18	30	FTT18	71	I7M2E3	I7M2E3
FTT18	51	FTT18	30	I7M2E3	I7M2E3
FTT18	13	FTT18	71	I7M2E3	I7M2E3
FTT18	13	FTT18	71	I7M2E3	I7M2E3
FTT18	13	FTT18	71	I7M2E3	I7M2E3
FTT18	123	FTT18	52	I7M2E3	I7M2E3
FTT18	13	FTT18	78	I7M2E3	I7M2E3
FTT18	13	FTT18	71	I7M2E3	I7M2E3
FTT18	13	FTT18	71	I7M2E3	I7M2E3
FTT18	13	FTT18	71	I7M2E3	I7M2E3
FTT18	13	FTT18	71	I7M2E3	I7M2E3
FTT18	13	FTT18	71	I7M2E3	I7M2E3
FTT18	123	FTT18	52	I7M2E3	I7M2E3
FTT18	110	FTT18	126	I7M2E3	I7M2E3
FTT18	88	FTT18	31	I7M2E3	I7M2E3
FTT18	123	FTT18	52	I7M2E3	I7M2E3
FTT18	123	FTT18	52	I7M2E3	I7M2E3
FTT18	215	FTT18	52	I7M2E3	I7M2E3
FTT18	13	FTT18	71	I7M2E3	I7M2E3
FTT18	123	FTT18	52	I7M2E3	I7M2E3
FTT18	51	FTT18	71	I7M2E3	I7M2E3
FTT18	13	FTT18	71	I7M2E3	I7M2E3
FTT18	142	FTT18	71	I7M2E3	I7M2E3
FTT18	77	FTT18	14	I7M2E3	I7M2E3
FTT18	215	FTT18	52	I7M2E3	I7M2E3
FTT18	123	FTT18	52	I7M2E3	I7M2E3
FTT18	123	FTT18	52	I7M2E3	I7M2E3
FTT18	123	FTT18	52	I7M2E3	I7M2E3
FTT18	13	FTT18	71	I7M2E3	I7M2E3
FTT18	123	FTT18	52	I7M2E3	I7M2E3
FTT18	13	FTT18	78	I7M2E3	I7M2E3
FTT18	123	FTT18	52	I7M2E3	I7M2E3
FTT18	13	FTT18	71	I7M2E3	I7M2E3
FTT18	13	FTT18	71	I7M2E3	I7M2E3
FTT18	77	FTT18	71	I7M2E3	I7M2E3
FTT18	154	FTT18	126	I7M2E3	I7M2E3
FTT18	110	FTT18	126	I7M2E3	I7M2E3
FTT18	123	FTT18	52	I7M2E3	I7M2E3
FTT18	13	FTT18	71	I7M2E3	I7M2E3
FTT18	154	FTT18	126	I7M2E3	I7M2E3
FTT18	86	FTT18	75	I7M2E3	I7M2E3
FTT18	88	FTT18	31	I7M2E3	I7M2E3
FTT18	154	FTT18	126	I7M2E3	I7M2E3
FTT18	123	FTT18	52	I7M2E3	I7M2E3
FTT18	123	FTT18	52	I7M2E3	I7M2E3
FTT18	215	FTT18	52	I7M2E3	I7M2E3
FTT18	77	FTT18	71	I7M2E3	I7M2E3
FTT18	77	FTT18	71	I7M2E3	I7M2E3
FTT18	123	FTT18	52	I7M2E3	I7M2E3
FTT18	30	FTT18	52	I7M2E3	I7M2E3
FTT18	77	FTT18	71	I7M2E3	I7M2E3
FTT18	13	FTT18	71	I7M2E3	I7M2E3
FTT18	13	FTT18	71	I7M2E3	I7M2E3
FTT18	13	FTT18	31	I7M2E3	I7M2E3
FTT18	154	FTT18	126	I7M2E3	I7M2E3
FTT18	154	FTT18	126	I7M2E3	I7M2E3
FTT18	215	FTT18	52	I7M2E3	I7M2E3
FTT18	13	FTT18	71	I7M2E3	I7M2E3
FTT18	142	FTT18	126	I7M2E3	I7M2E3
FTT18	143	FTT18	126	I7M2E3	I7M2E3
FTT18	88	FTT18	31	I7M2E3	I7M2E3
FTT18	215	FTT18	52	I7M2E3	I7M2E3
FTT18	123	FTT18	52	I7M2E3	I7M2E3
FTT18	13	FTT18	71	I7M2E3	I7M2E3
FTT18	13	FTT18	71	I7M2E3	I7M2E3
FTT18	13	FTT18	71	I7M2E3	I7M2E3
FTT18	123	FTT18	52	I7M2E3	I7M2E3
FTT18	30	FTT18	52	I7M2E3	I7M2E3
FTT18	13	FTT18	78	I7M2E3	I7M2E3
FTT18	51	FTT18	30	I7M2E3	I7M2E3
FTT18	142	FTT18	126	I7M2E3	I7M2E3
FTT18	51	FTT18	71	I7M2E3	I7M2E3
FTT18	51	FTT18	71	I7M2E3	I7M2E3
FTT18	123	FTT18	52	I7M2E3	I7M2E3
FTT18	154	FTT18	126	I7M2E3	I7M2E3
FTT18	13	FTT18	78	I7M2E3	I7M2E3
FTT18	77	FTT18	71	I7M2E3	I7M2E3
FTT18	154	FTT18	126	I7M2E3	I7M2E3
FTT18	215	FTT18	52	I7M2E3	I7M2E3
FTT18	13	FTT18	71	I7M2E3	I7M2E3
FTT18	13	FTT18	71	I7M2E3	I7M2E3
FTT18	143	FTT18	126	I7M2E3	I7M2E3
FTT18	123	FTT18	52	I7M2E3	I7M2E3
FTT18	154	FTT18	126	I7M2E3	I7M2E3
FTT18	13	FTT18	31	I7M2E3	I7M2E3
FTT18	13	FTT18	52	I7M2E3	I7M2E3
FTT18	154	FTT18	126	I7M2E3	I7M2E3
FTT18	77	FTT18	71	I7M2E3	I7M2E3
FTT18	143	FTT18	126	I7M2E3	I7M2E3
FTT18	13	FTT18	52	I7M2E3	I7M2E3
FTT18	13	FTT18	52	I7M2E3	I7M2E3
FTT18	123	FTT18	52	I7M2E3	I7M2E3
FTT18	154	FTT18	126	I7M2E3	I7M2E3
FTT18	154	FTT18	126	I7M2E3	I7M2E3
FTT18	13	FTT18	71	I7M2E3	I7M2E3
FTT18	154	FTT18	126	I7M2E3	I7M2E3
FTT18	13	FTT18	78	I7M2E3	I7M2E3
FTT18	123	FTT18	52	I7M2E3	I7M2E3
FTT18	123	FTT18	52	I7M2E3	I7M2E3
FTT18	154	FTT18	126	I7M2E3	I7M2E3
FTT18	215	FTT18	52	I7M2E3	I7M2E3
FTT18	123	FTT18	52	I7M2E3	I7M2E3
FTT18	13	FTT18	78	I7M2E3	I7M2E3
FTT18	154	FTT18	126	I7M2E3	I7M2E3
FTT18	51	FTT18	71	I7M2E3	I7M2E3
FTT18	13	FTT18	71	I7M2E3	I7M2E3
FTT18	13	FTT18	71	I7M2E3	I7M2E3
FTT18	143	FTT18	126	I7M2E3	I7M2E3
FTT18	215	FTT18	52	I7M2E3	I7M2E3
FTT18	30	FTT18	52	I7M2E3	I7M2E3
FTT18	154	FTT18	126	I7M2E3	I7M2E3
FTT18	77	FTT18	71	I7M2E3	I7M2E3
FTT18	154	FTT18	126	I7M2E3	I7M2E3
FTT18	143	FTT18	126	I7M2E3	I7M2E3
FTT18	30	FTT18	52	I7M2E3	I7M2E3
FTT18	13	FTT18	30	I7M2E3	I7M2E3
FTT18	13	FTT18	71	I7M2E3	I7M2E3
FTT18	143	FTT18	126	I7M2E3	I7M2E3
FTT18	123	FTT18	52	I7M2E3	I7M2E3
FTT18	215	FTT18	52	I7M2E3	I7M2E3
FTT18	13	FTT18	78	I7M2E3	I7M2E3
FTT18	88	FTT18	31	I7M2E3	I7M2E3
FTT18	13	FTT18	71	I7M2E3	I7M2E3
FTT18	154	FTT18	143	I7M2E3	I7M2E3
FTT18	154	FTT18	126	I7M2E3	I7M2E3
FTT18	154	FTT18	126	I7M2E3	I7M2E3
FTT18	142	FTT18	126	I7M2E3	I7M2E3
FTT18	88	FTT18	31	I7M2E3	I7M2E3
FTT18	13	FTT18	71	I7M2E3	I7M2E3
FTT18	13	FTT18	52	I7M2E3	I7M2E3
FTT18	215	FTT18	52	I7M2E3	I7M2E3
FTT18	77	FTT18	14	I7M2E3	I7M2E3
FTT18	154	FTT18	126	I7M2E3	I7M2E3
FTT18	13	FTT18	71	I7M2E3	I7M2E3
FTT18	88	FTT18	31	I7M2E3	I7M2E3
FTT18	215	FTT18	52	I7M2E3	I7M2E3
FTT18	88	FTT18	31	I7M2E3	I7M2E3
FTT18	13	FTT18	78	I7M2E3	I7M2E3
FTT18	88	FTT18	31	I7M2E3	I7M2E3
FTT18	123	FTT18	52	I7M2E3	I7M2E3
FTT18	215	FTT18	52	I7M2E3	I7M2E3
FTT18	123	FTT18	52	I7M2E3	I7M2E3
FTT18	123	FTT18	52	I7M2E3	I7M2E3
FTT18	13	FTT18	71	I7M2E3	I7M2E3
FTT18	13	FTT18	30	I7M2E3	I7M2E3
FTT18	13	FTT18	71	I7M2E3	I7M2E3
FTT18	215	FTT18	52	I7M2E3	I7M2E3
FTT18	110	FTT18	126	I7M2E3	I7M2E3
FTT18	154	FTT18	126	I7M2E3	I7M2E3
FTT18	30	FTT18	52	I7M2E3	I7M2E3
FTT18	215	FTT18	52	I7M2E3	I7M2E3
FTT18	13	FTT18	71	I7M2E3	I7M2E3
FTT18	13	FTT18	71	I7M2E3	I7M2E3
FTT18	123	FTT18	52	I7M2E3	I7M2E3
FTT18	154	FTT18	126	I7M2E3	I7M2E3
FTT18	88	FTT18	31	I7M2E3	I7M2E3
FTT18	13	FTT18	71	I7M2E3	I7M2E3
FTT18	110	FTT18	126	I7M2E3	I7M2E3
FTT18	88	FTT18	31	I7M2E3	I7M2E3
FTT18	154	FTT18	126	I7M2E3	I7M2E3
FTT18	215	FTT18	52	I7M2E3	I7M2E3
FTT18	88	FTT18	31	I7M2E3	I7M2E3
FTT18	51	FTT18	71	I7M2E3	I7M2E3
FTT18	215	FTT18	52	I7M2E3	I7M2E3
FTT18	88	FTT18	31	I7M2E3	I7M2E3
FTT18	215	FTT18	52	I7M2E3	I7M2E3
FTT18	154	FTT18	126	I7M2E3	I7M2E3
FTT18	13	FTT18	71	I7M2E3	I7M2E3
FTT18	13	FTT18	71	I7M2E3	I7M2E3
FTT18	13	FTT18	71	I7M2E3	I7M2E3
FTT18	154	FTT18	126	I7M2E3	I7M2E3
FTT18	215	FTT18	52	I7M2E3	I7M2E3
FTT18	154	FTT18	126	I7M2E3	I7M2E3
FTT18	154	FTT18	111	I7M2E3	I7M2E3
FTT18	88	FTT18	31	I7M2E3	I7M2E3
FTT18	123	FTT18	52	I7M2E3	I7M2E3
FTT18	154	FTT18	126	I7M2E3	I7M2E3
FTT18	154	FTT18	126	I7M2E3	I7M2E3
FTT18	143	FTT18	126	I7M2E3	I7M2E3
FTT18	142	FTT18	126	I7M2E3	I7M2E3
FTT18	88	FTT18	31	I7M2E3	I7M2E3
FTT18	88	FTT18	31	I7M2E3	I7M2E3
FTT18	215	FTT18	52	I7M2E3	I7M2E3
FTT18	143	FTT18	126	I7M2E3	I7M2E3
FTT18	154	FTT18	126	I7M2E3	I7M2E3
FTT18	154	FTT18	126	I7M2E3	I7M2E3
FTT18	13	FTT18	78	I7M2E3	I7M2E3
FTT18	13	FTT18	71	I7M2E3	I7M2E3
FTT18	215	FTT18	52	I7M2E3	I7M2E3
FTT18	215	FTT18	52	I7M2E3	I7M2E3
FTT18	110	FTT18	126	I7M2E3	I7M2E3
FTT18	143	FTT18	126	I7M2E3	I7M2E3
FTT18	123	FTT18	52	I7M2E3	I7M2E3
FTT18	88	FTT18	31	I7M2E3	I7M2E3
FTT18	88	FTT18	31	I7M2E3	I7M2E3
FTT18	13	FTT18	71	I7M2E3	I7M2E3
FTT18	123	FTT18	52	I7M2E3	I7M2E3
FTT18	142	FTT18	126	I7M2E3	I7M2E3
FTT18	143	FTT18	126	I7M2E3	I7M2E3
FTT18	154	FTT18	126	I7M2E3	I7M2E3
FTT18	154	FTT18	111	I7M2E3	I7M2E3
FTT18	13	FTT18	71	I7M2E3	I7M2E3
FTT18	51	FTT18	71	I7M2E3	I7M2E3
FTT18	143	FTT18	126	I7M2E3	I7M2E3
FTT18	74	FTT18	14	I7M2E3	I7M2E3
FTT18	215	FTT18	52	I7M2E3	I7M2E3
FTT18	110	FTT18	126	I7M2E3	I7M2E3
FTT18	154	FTT18	126	I7M2E3	I7M2E3
FTT18	215	FTT18	52	I7M2E3	I7M2E3
FTT18	154	FTT18	126	I7M2E3	I7M2E3
FTT18	215	FTT18	52	I7M2E3	I7M2E3
FTT18	154	FTT18	52	I7M2E3	I7M2E3
FTT18	143	FTT18	126	I7M2E3	I7M2E3
FTT18	154	FTT18	126	I7M2E3	I7M2E3
FTT18	215	FTT18	52	I7M2E3	I7M2E3
FTT18	143	FTT18	126	I7M2E3	I7M2E3
FTT18	215	FTT18	52	I7M2E3	I7M2E3
FTT18	215	FTT18	52	I7M2E3	I7M2E3
FTT18	13	FTT18	71	I7M2E3	I7M2E3
FTT18	110	FTT18	126	I7M2E3	I7M2E3
FTT18	13	FTT18	78	I7M2E3	I7M2E3
FTT18	154	FTT18	126	I7M2E3	I7M2E3
FTT18	215	FTT18	52	I7M2E3	I7M2E3
FTT18	215	FTT18	52	I7M2E3	I7M2E3
FTT18	154	FTT18	126	I7M2E3	I7M2E3
FTT18	215	FTT18	52	I7M2E3	I7M2E3
FTT18	215	FTT18	52	I7M2E3	I7M2E3
FTT18	123	FTT18	52	I7M2E3	I7M2E3
FTT18	215	FTT18	52	I7M2E3	I7M2E3
FTT18	142	FTT18	126	I7M2E3	I7M2E3
FTT18	142	FTT18	126	I7M2E3	I7M2E3
FTT18	143	FTT18	126	I7M2E3	I7M2E3
FTT18	123	FTT18	52	I7M2E3	I7M2E3
FTT18	154	FTT18	126	I7M2E3	I7M2E3
FTT18	13	FTT18	78	I7M2E3	I7M2E3
FTT18	143	FTT18	126	I7M2E3	I7M2E3
FTT18	143	FTT18	126	I7M2E3	I7M2E3
FTT18	88	FTT18	31	I7M2E3	I7M2E3
FTT18	142	FTT18	126	I7M2E3	I7M2E3
FTT18	154	FTT18	126	I7M2E3	I7M2E3
FTT18	154	FTT18	126	I7M2E3	I7M2E3
FTT18	110	FTT18	126	I7M2E3	I7M2E3
FTT18	154	FTT18	111	I7M2E3	I7M2E3
FTT18	190	FTT18	143	I7M2E3	I7M2E3
FTT18	142	FTT18	126	I7M2E3	I7M2E3
FTT18	142	FTT18	126	I7M2E3	I7M2E3
FTT18	142	FTT18	126	I7M2E3	I7M2E3
FTT18	142	FTT18	126	I7M2E3	I7M2E3
FTT18	154	FTT18	126	I7M2E3	I7M2E3
FTT18	154	FTT18	126	I7M2E3	I7M2E3
FTT18	154	FTT18	111	I7M2E3	I7M2E3
FTT18	215	FTT18	52	I7M2E3	I7M2E3
FTT18	13	FTT18	71	I7M2E3	I7M2E3
FTT18	215	FTT18	52	I7M2E3	I7M2E3
FTT18	51	FTT18	71	I7M2E3	I7M2E3
FTT18	74	FTT18	14	I7M2E3	I7M2E3
FTT18	142	FTT18	126	I7M2E3	I7M2E3
FTT18	110	FTT18	126	I7M2E3	I7M2E3
FTT18	215	FTT18	52	I7M2E3	I7M2E3
FTT18	51	FTT18	71	I7M2E3	I7M2E3
FTT18	142	FTT18	126	I7M2E3	I7M2E3
FTT18	142	FTT18	126	I7M2E3	I7M2E3
FTT18	13	FTT18	71	I7M2E3	I7M2E3
FTT18	13	FTT18	78	I7M2E3	I7M2E3
FTT18	154	FTT18	126	I7M2E3	I7M2E3
FTT18	215	FTT18	52	I7M2E3	I7M2E3
FTT18	88	FTT18	31	I7M2E3	I7M2E3
FTT18	13	FTT18	71	I7M2E3	I7M2E3
FTT18	13	FTT18	78	I7M2E3	I7M2E3
FTT18	143	FTT18	126	I7M2E3	I7M2E3
FTT18	123	FTT18	52	I7M2E3	I7M2E3
FTT49	119	FTT18	126	Q22W55	I7M2E3
FTT49	14	FTT18	78	Q22W55	I7M2E3
FTT49	14	FTT18	78	Q22W55	I7M2E3
FTT49	14	FTT18	78	Q22W55	I7M2E3
FTT49	14	FTT18	78	Q22W55	I7M2E3
FTT49	89	FTT18	31	Q22W55	I7M2E3
FTT49	14	FTT18	78	Q22W55	I7M2E3
FTT49	119	FTT18	126	Q22W55	I7M2E3
FTT49	14	FTT18	78	Q22W55	I7M2E3
FTT49	89	FTT18	31	Q22W55	I7M2E3
FTT49	14	FTT18	71	Q22W55	I7M2E3
FTT49	119	FTT18	126	Q22W55	I7M2E3
FTT49	30	FTT18	52	Q22W55	I7M2E3
FTT49	119	FTT18	126	Q22W55	I7M2E3
FTT49	14	FTT18	71	Q22W55	I7M2E3
FTT49	119	FTT18	126	Q22W55	I7M2E3
FTT49	119	FTT18	126	Q22W55	I7M2E3
FTT49	14	FTT18	71	Q22W55	I7M2E3
FTT49	30	FTT18	52	Q22W55	I7M2E3
FTT49	119	FTT18	126	Q22W55	I7M2E3
FTT49	216	FTT18	52	Q22W55	I7M2E3
FTT49	14	FTT18	71	Q22W55	I7M2E3
FTT49	14	FTT18	71	Q22W55	I7M2E3
FTT49	162	FTT18	52	Q22W55	I7M2E3
FTT49	14	FTT18	71	Q22W55	I7M2E3
FTT49	14	FTT18	78	Q22W55	I7M2E3
FTT49	216	FTT18	52	Q22W55	I7M2E3
FTT49	14	FTT18	71	Q22W55	I7M2E3
FTT49	14	FTT18	71	Q22W55	I7M2E3
FTT49	14	FTT18	71	Q22W55	I7M2E3
FTT49	30	FTT18	52	Q22W55	I7M2E3
FTT49	89	FTT18	31	Q22W55	I7M2E3
FTT49	216	FTT18	52	Q22W55	I7M2E3
FTT49	119	FTT18	126	Q22W55	I7M2E3
FTT49	14	FTT18	71	Q22W55	I7M2E3
FTT49	14	FTT18	71	Q22W55	I7M2E3
FTT49	30	FTT18	52	Q22W55	I7M2E3
FTT49	14	FTT18	71	Q22W55	I7M2E3
FTT49	14	FTT18	71	Q22W55	I7M2E3
FTT49	216	FTT18	52	Q22W55	I7M2E3
FTT49	216	FTT18	52	Q22W55	I7M2E3
FTT49	30	FTT18	52	Q22W55	I7M2E3
Q24D91	293	FTT18	70	Q24D91	I7M2E3
Q24D91	293	FTT18	70	Q24D91	I7M2E3
C16orf62	215	FTT18	14	I7MEB9	I7M2E3
IFT140	98	IFT121	787	I7LVZ7	Q22U89
IFT140	91	IFT121	787	I7LVZ7	Q22U89
IFT144	1373	IFT121	787	Q22BP2	Q22U89
IFT144	1373	IFT121	787	Q22BP2	Q22U89
IFT139	941	IFT121	1048	I7MFN3	Q22U89
IFT139	943	IFT121	1085	I7MFN3	Q22U89
IFT139	941	IFT121	915	I7MFN3	Q22U89
IFT139	941	IFT121	1048	I7MFN3	Q22U89
IFT139	941	IFT121	915	I7MFN3	Q22U89
IFT139	943	IFT121	1085	I7MFN3	Q22U89
IFT139	942	IFT121	916	I7MFN3	Q22U89
IFT139	942	IFT121	1049	I7MFN3	Q22U89
IFT139	942	IFT121	1086	I7MFN3	Q22U89
IFT139	942	IFT121	1049	I7MFN3	Q22U89
IFT139	942	IFT121	1086	I7MFN3	Q22U89
IFT121	748	IFT121	691	Q22U89	Q22U89
IFT121	929	IFT121	915	Q22U89	Q22U89
IFT121	832	IFT121	864	Q22U89	Q22U89
IFT121	737	IFT121	691	Q22U89	Q22U89
IFT121	666	IFT121	691	Q22U89	Q22U89
IFT121	827	IFT121	862	Q22U89	Q22U89
IFT121	639	IFT121	42	Q22U89	Q22U89
IFT121	827	IFT121	806	Q22U89	Q22U89
IFT121	936	IFT121	915	Q22U89	Q22U89
IFT121	827	IFT121	862	Q22U89	Q22U89
IFT121	639	IFT121	42	Q22U89	Q22U89
IFT121	832	IFT121	864	Q22U89	Q22U89
IFT121	936	IFT121	915	Q22U89	Q22U89
IFT121	929	IFT121	915	Q22U89	Q22U89
IFT121	737	IFT121	691	Q22U89	Q22U89
IFT121	827	IFT121	806	Q22U89	Q22U89
IFT121	748	IFT121	691	Q22U89	Q22U89
IFT121	666	IFT121	691	Q22U89	Q22U89
IFT121	763	IFT121	787	Q22U89	Q22U89
IFT121	933	IFT121	916	Q22U89	Q22U89
IFT121	1182	IFT121	1154	Q22U89	Q22U89
IFT121	933	IFT121	916	Q22U89	Q22U89
IFT121	933	IFT121	916	Q22U89	Q22U89
IFT121	933	IFT121	916	Q22U89	Q22U89
IFT121	638	IFT121	43	Q22U89	Q22U89
IFT121	933	IFT121	916	Q22U89	Q22U89
IFT121	1182	IFT121	1154	Q22U89	Q22U89
IFT121	1182	IFT121	1154	Q22U89	Q22U89
IFT121	1182	IFT121	1154	Q22U89	Q22U89
IFT121	933	IFT121	916	Q22U89	Q22U89
IFT121	1182	IFT121	1154	Q22U89	Q22U89
IFT121	933	IFT121	916	Q22U89	Q22U89
IFT121	1114	IFT121	1159	Q22U89	Q22U89
IFT121	933	IFT121	916	Q22U89	Q22U89
IFT121	933	IFT121	916	Q22U89	Q22U89
IFT121	1182	IFT121	1154	Q22U89	Q22U89
IFT121	933	IFT121	916	Q22U89	Q22U89
IFT121	1147	IFT121	1159	Q22U89	Q22U89
IFT121	933	IFT121	916	Q22U89	Q22U89
IFT121	933	IFT121	916	Q22U89	Q22U89
IFT121	638	IFT121	43	Q22U89	Q22U89
IFT121	1147	IFT121	1159	Q22U89	Q22U89
IFT121	1182	IFT121	1154	Q22U89	Q22U89
IFT121	763	IFT121	787	Q22U89	Q22U89
IFT121	933	IFT121	916	Q22U89	Q22U89
IFT121	933	IFT121	916	Q22U89	Q22U89
IFT121	933	IFT121	916	Q22U89	Q22U89
IFT121	933	IFT121	916	Q22U89	Q22U89
IFT121	763	IFT121	787	Q22U89	Q22U89
IFT121	662	IFT121	692	Q22U89	Q22U89
IFT121	763	IFT121	787	Q22U89	Q22U89
IFT121	832	IFT121	807	Q22U89	Q22U89
IFT121	1114	IFT121	1159	Q22U89	Q22U89
IFT121	638	IFT121	43	Q22U89	Q22U89
IFT121	662	IFT121	692	Q22U89	Q22U89
IFT121	832	IFT121	863	Q22U89	Q22U89
IFT121	933	IFT121	916	Q22U89	Q22U89
IFT121	740	IFT121	692	Q22U89	Q22U89
IFT121	763	IFT121	787	Q22U89	Q22U89
IFT121	832	IFT121	863	Q22U89	Q22U89
IFT121	638	IFT121	43	Q22U89	Q22U89
IFT121	662	IFT121	692	Q22U89	Q22U89
IFT121	750	IFT121	692	Q22U89	Q22U89
IFT121	933	IFT121	916	Q22U89	Q22U89
IFT121	832	IFT121	807	Q22U89	Q22U89
IFT121	740	IFT121	692	Q22U89	Q22U89
PRETZEL3	80	IFT121	42	I7MGF4	Q22U89
PRETZEL3	80	IFT121	42	I7MGF4	Q22U89
PRETZEL3	82	IFT121	43	I7MGF4	Q22U89
PRETZEL3	82	IFT121	43	I7MGF4	Q22U89
USPfamily-1	1409	IFT121	787	I7MHB3	Q22U89
PSMD12	68	IFT121	787	I7MLL5	Q22U89
Q23RI8	153	IFT121	42	Q23RI8	Q22U89
Q23RI8	153	IFT121	42	Q23RI8	Q22U89
MRNO19	41	IFT121	43	Q23AY7	Q22U89
MRNO19	41	IFT121	43	Q23AY7	Q22U89
MRNO19	41	IFT121	43	Q23AY7	Q22U89
MRNO19	41	IFT121	43	Q23AY7	Q22U89
MRNO19	41	IFT121	43	Q23AY7	Q22U89
CPD2	33	IFT121	154	Q233H3	Q22U89
IFT140	1177	IFT172	804	I7LVZ7	Q236H1
IFT88	65	IFT172	489	Q22AX6	Q236H1
IFT74	134	IFT172	1069	I7LWB4	Q236H1
IFT80	639	IFT172	730	Q22BU7	Q236H1
IFT80	639	IFT172	730	Q22BU7	Q236H1
IFT172	217	IFT172	200	Q236H1	Q236H1
IFT172	564	IFT172	502	Q236H1	Q236H1
IFT172	880	IFT172	888	Q236H1	Q236H1
IFT172	1490	IFT172	1495	Q236H1	Q236H1
IFT172	816	IFT172	803	Q236H1	Q236H1
IFT172	1479	IFT172	1497	Q236H1	Q236H1
IFT172	411	IFT172	376	Q236H1	Q236H1
IFT172	206	IFT172	200	Q236H1	Q236H1
IFT172	209	IFT172	200	Q236H1	Q236H1
IFT172	404	IFT172	376	Q236H1	Q236H1
IFT172	563	IFT172	504	Q236H1	Q236H1
IFT172	411	IFT172	376	Q236H1	Q236H1
IFT172	563	IFT172	504	Q236H1	Q236H1
IFT172	209	IFT172	200	Q236H1	Q236H1
IFT172	206	IFT172	200	Q236H1	Q236H1
IFT172	816	IFT172	803	Q236H1	Q236H1
IFT172	1490	IFT172	1495	Q236H1	Q236H1
IFT172	404	IFT172	376	Q236H1	Q236H1
IFT172	1479	IFT172	1497	Q236H1	Q236H1
IFT172	217	IFT172	200	Q236H1	Q236H1
IFT172	564	IFT172	502	Q236H1	Q236H1
IFT172	880	IFT172	888	Q236H1	Q236H1
IFT172	412	IFT172	377	Q236H1	Q236H1
IFT172	412	IFT172	377	Q236H1	Q236H1
IFT172	563	IFT172	503	Q236H1	Q236H1
IFT172	412	IFT172	377	Q236H1	Q236H1
IFT172	208	IFT172	201	Q236H1	Q236H1
IFT172	563	IFT172	503	Q236H1	Q236H1
IFT172	208	IFT172	201	Q236H1	Q236H1
IFT172	412	IFT172	377	Q236H1	Q236H1
IFT172	1259	IFT172	1255	Q236H1	Q236H1
IFT172	811	IFT172	804	Q236H1	Q236H1
IFT172	1490	IFT172	1498	Q236H1	Q236H1
IFT172	208	IFT172	201	Q236H1	Q236H1
IFT172	412	IFT172	377	Q236H1	Q236H1
IFT172	563	IFT172	503	Q236H1	Q236H1
IFT172	488	IFT172	450	Q236H1	Q236H1
IFT172	1380	IFT172	1255	Q236H1	Q236H1
IFT172	1177	IFT172	1183	Q236H1	Q236H1
IFT172	1147	IFT172	1178	Q236H1	Q236H1
IFT172	392	IFT172	400	Q236H1	Q236H1
IFT172	811	IFT172	804	Q236H1	Q236H1
IFT172	1490	IFT172	1498	Q236H1	Q236H1
IFT172	488	IFT172	450	Q236H1	Q236H1
IFT172	412	IFT172	377	Q236H1	Q236H1
IFT172	563	IFT172	503	Q236H1	Q236H1
IFT172	208	IFT172	201	Q236H1	Q236H1
IFT172	1177	IFT172	1183	Q236H1	Q236H1
Q22RC8	136	IFT172	201	Q22RC8	Q236H1
Q22RC8	136	IFT172	201	Q22RC8	Q236H1
Q24CF9	225	IFT172	201	Q24CF9	Q236H1
Q24CF9	225	IFT172	201	Q24CF9	Q236H1
DYH4	3734	IFT172	554	I7M9J2	Q236H1
TUBA	370	IFT172	119	I7M9N6	Q236H1
TUBA	331	IFT172	803	I7M9N6	Q236H1
jacalin-1	179	IFT172	8	Q23JX3	Q236H1
IFT140	1361	Phosducin	71	I7LVZ7	Q234I7
CCT3	530	Phosducin	130	I7LXG7	Q234I7
CCT3	530	Phosducin	130	I7LXG7	Q234I7
Phosducin	213	Phosducin	207	Q234I7	Q234I7
Phosducin	213	Phosducin	207	Q234I7	Q234I7
Phosducin	213	Phosducin	207	Q234I7	Q234I7
Phosducin	213	Phosducin	207	Q234I7	Q234I7
Phosducin	213	Phosducin	207	Q234I7	Q234I7
IFT140	694	VPS13A-D	219	I7LVZ7	I7MHV7
IFT144	446	VPS13A-D	3215	Q22BP2	I7MHV7
IFT140	1038	NLI-int-phosph	627	I7LVZ7	Q23KI9
DNALI1-1	184	NLI-int-phosph	871	Q237T6	Q23KI9
CLUAP1	150	COPA	498	Q228X0	Q229R4
CLUAP1	153	COPA	501	Q228X0	Q229R4
CLUAP1	150	COPA	498	Q228X0	Q229R4
CLUAP1	153	COPA	501	Q228X0	Q229R4
COPA	413	COPA	431	Q229R4	Q229R4
COPA	413	COPA	431	Q229R4	Q229R4
CLUAP1	222	PIPLC	334	Q228X0	I7LW88
CLUAP1	222	PIPLC	334	Q228X0	I7LW88
IFT70	223	PIPLC	1	Q22KA9	I7LW88
IFT70	223	PIPLC	1	Q22KA9	I7LW88
CLUAP1	341	IFT88	182	Q228X0	Q22AX6
CLUAP1	341	IFT88	182	Q228X0	Q22AX6
IFT88	420	IFT88	387	Q22AX6	Q22AX6
IFT88	83	IFT88	73	Q22AX6	Q22AX6
IFT88	63	IFT88	113	Q22AX6	Q22AX6
IFT88	83	IFT88	73	Q22AX6	Q22AX6
IFT88	420	IFT88	387	Q22AX6	Q22AX6
IFT88	420	IFT88	387	Q22AX6	Q22AX6
IFT88	83	IFT88	73	Q22AX6	Q22AX6
IFT88	63	IFT88	113	Q22AX6	Q22AX6
IFT88	83	IFT88	78	Q22AX6	Q22AX6
IFT88	83	IFT88	78	Q22AX6	Q22AX6
IFT88	83	IFT88	78	Q22AX6	Q22AX6
IFT88	83	IFT88	78	Q22AX6	Q22AX6
IFT88	83	IFT88	78	Q22AX6	Q22AX6
IFT88	83	IFT88	78	Q22AX6	Q22AX6
IFT88	83	IFT88	78	Q22AX6	Q22AX6
IFT88	83	IFT88	78	Q22AX6	Q22AX6
IFT88	83	IFT88	78	Q22AX6	Q22AX6
IFT88	83	IFT88	78	Q22AX6	Q22AX6
IFT88	83	IFT88	78	Q22AX6	Q22AX6
IFT88	83	IFT88	78	Q22AX6	Q22AX6
IFT88	83	IFT88	78	Q22AX6	Q22AX6
IFT88	83	IFT88	78	Q22AX6	Q22AX6
IFT88	83	IFT88	78	Q22AX6	Q22AX6
IFT88	83	IFT88	78	Q22AX6	Q22AX6
IFT88	83	IFT88	78	Q22AX6	Q22AX6
IFT88	83	IFT88	78	Q22AX6	Q22AX6
IFT88	83	IFT88	78	Q22AX6	Q22AX6
IFT88	83	IFT88	78	Q22AX6	Q22AX6
IFT88	83	IFT88	78	Q22AX6	Q22AX6
IFT88	83	IFT88	78	Q22AX6	Q22AX6
IFT88	83	IFT88	78	Q22AX6	Q22AX6
IFT88	83	IFT88	78	Q22AX6	Q22AX6
IFT88	83	IFT88	78	Q22AX6	Q22AX6
IFT88	83	IFT88	78	Q22AX6	Q22AX6
IFT88	83	IFT88	78	Q22AX6	Q22AX6
IFT88	83	IFT88	78	Q22AX6	Q22AX6
IFT88	83	IFT88	78	Q22AX6	Q22AX6
IFT88	83	IFT88	78	Q22AX6	Q22AX6
IFT88	419	IFT88	388	Q22AX6	Q22AX6
IFT88	83	IFT88	78	Q22AX6	Q22AX6
IFT88	419	IFT88	388	Q22AX6	Q22AX6
IFT88	419	IFT88	388	Q22AX6	Q22AX6
IFT88	419	IFT88	388	Q22AX6	Q22AX6
IFT88	419	IFT88	388	Q22AX6	Q22AX6
IFT88	419	IFT88	388	Q22AX6	Q22AX6
IFT88	419	IFT88	388	Q22AX6	Q22AX6
IFT88	419	IFT88	388	Q22AX6	Q22AX6
IFT88	419	IFT88	388	Q22AX6	Q22AX6
IFT88	419	IFT88	388	Q22AX6	Q22AX6
IFT88	83	IFT88	78	Q22AX6	Q22AX6
IFT88	98	IFT88	84	Q22AX6	Q22AX6
IFT88	98	IFT88	66	Q22AX6	Q22AX6
IFT88	83	IFT88	78	Q22AX6	Q22AX6
IFT88	77	IFT88	114	Q22AX6	Q22AX6
IFT88	65	IFT88	78	Q22AX6	Q22AX6
IFT88	419	IFT88	395	Q22AX6	Q22AX6
IFT88	419	IFT88	388	Q22AX6	Q22AX6
IFT88	98	IFT88	84	Q22AX6	Q22AX6
IFT88	65	IFT88	84	Q22AX6	Q22AX6
IFT88	98	IFT88	66	Q22AX6	Q22AX6
IFT88	83	IFT88	78	Q22AX6	Q22AX6
IFT88	419	IFT88	395	Q22AX6	Q22AX6
IFT88	65	IFT88	78	Q22AX6	Q22AX6
IFT88	77	IFT88	114	Q22AX6	Q22AX6
IFT88	65	IFT88	114	Q22AX6	Q22AX6
IFT88	419	IFT88	388	Q22AX6	Q22AX6
IFT52	325	IFT88	113	I7LT74	Q22AX6
IFT52	325	IFT88	113	I7LT74	Q22AX6
IFT52	325	IFT88	113	I7LT74	Q22AX6
IFT52	301	IFT88	240	I7LT74	Q22AX6
IFT52	121	IFT88	600	I7LT74	Q22AX6
IFT52	93	IFT88	378	I7LT74	Q22AX6
IFT52	321	IFT88	114	I7LT74	Q22AX6
IFT52	173	IFT88	620	I7LT74	Q22AX6
IFT52	301	IFT88	240	I7LT74	Q22AX6
IFT52	93	IFT88	378	I7LT74	Q22AX6
IFT52	173	IFT88	620	I7LT74	Q22AX6
IFT74	251	IFT88	124	I7LWB4	Q22AX6
IFT74	251	IFT88	124	I7LWB4	Q22AX6
IFT70	371	IFT88	78	Q22KA9	Q22AX6
IFT172	411	IFT88	77	Q236H1	Q22AX6
IFT172	411	IFT88	83	Q236H1	Q22AX6
IFT172	404	IFT88	83	Q236H1	Q22AX6
IFT172	411	IFT88	77	Q236H1	Q22AX6
IFT172	411	IFT88	83	Q236H1	Q22AX6
IFT172	404	IFT88	83	Q236H1	Q22AX6
IFT172	412	IFT88	84	Q236H1	Q22AX6
IFT172	412	IFT88	78	Q236H1	Q22AX6
IFT172	412	IFT88	84	Q236H1	Q22AX6
IFT172	412	IFT88	78	Q236H1	Q22AX6
VPS13A-D	1443	IFT88	600	I7MHV7	Q22AX6
CLUAP1	150	Q23D95	125	Q228X0	Q23D95
CLUAP1	150	Q23D95	125	Q228X0	Q23D95
Q23D95	397	Q23D95	388	Q23D95	Q23D95
Q23D95	401	Q23D95	389	Q23D95	Q23D95
Q23D95	401	Q23D95	389	Q23D95	Q23D95
Q23D95	397	Q23D95	388	Q23D95	Q23D95
Q23D95	397	Q23D95	390	Q23D95	Q23D95
Q23D95	397	Q23D95	390	Q23D95	Q23D95
Q23D95	397	Q23D95	390	Q23D95	Q23D95
TUBA	370	Q23D95	1021	I7M9N6	Q23D95
CFAP43	1033	Q23D95	118	Q23K15	Q23D95
W7X4R1	46	Q23D95	171	W7X4R1	Q23D95
CLUAP1	222	CLUAP1	220	Q228X0	Q228X0
CLUAP1	341	CLUAP1	333	Q228X0	Q228X0
CLUAP1	85	CLUAP1	341	Q228X0	Q228X0
CLUAP1	87	CLUAP1	80	Q228X0	Q228X0
CLUAP1	345	CLUAP1	333	Q228X0	Q228X0
CLUAP1	87	CLUAP1	80	Q228X0	Q228X0
CLUAP1	341	CLUAP1	333	Q228X0	Q228X0
CLUAP1	222	CLUAP1	220	Q228X0	Q228X0
CLUAP1	85	CLUAP1	341	Q228X0	Q228X0
CLUAP1	342	CLUAP1	356	Q228X0	Q228X0
CLUAP1	342	CLUAP1	356	Q228X0	Q228X0
CLUAP1	342	CLUAP1	334	Q228X0	Q228X0
CLUAP1	342	CLUAP1	356	Q228X0	Q228X0
CLUAP1	342	CLUAP1	356	Q228X0	Q228X0
CLUAP1	342	CLUAP1	356	Q228X0	Q228X0
CLUAP1	342	CLUAP1	334	Q228X0	Q228X0
CLUAP1	342	CLUAP1	356	Q228X0	Q228X0
CLUAP1	342	CLUAP1	356	Q228X0	Q228X0
CLUAP1	342	CLUAP1	334	Q228X0	Q228X0
CLUAP1	342	CLUAP1	334	Q228X0	Q228X0
CLUAP1	342	CLUAP1	356	Q228X0	Q228X0
CLUAP1	342	CLUAP1	356	Q228X0	Q228X0
CLUAP1	342	CLUAP1	334	Q228X0	Q228X0
CLUAP1	342	CLUAP1	356	Q228X0	Q228X0
CLUAP1	342	CLUAP1	356	Q228X0	Q228X0
CLUAP1	355	CLUAP1	334	Q228X0	Q228X0
CLUAP1	355	CLUAP1	334	Q228X0	Q228X0
CLUAP1	355	CLUAP1	334	Q228X0	Q228X0
CLUAP1	355	CLUAP1	334	Q228X0	Q228X0
CLUAP1	342	CLUAP1	356	Q228X0	Q228X0
CLUAP1	355	CLUAP1	334	Q228X0	Q228X0
CLUAP1	355	CLUAP1	334	Q228X0	Q228X0
CLUAP1	355	CLUAP1	334	Q228X0	Q228X0
CLUAP1	342	CLUAP1	356	Q228X0	Q228X0
IFT88	237	CLUAP1	290	Q22AX6	Q228X0
IFT88	181	CLUAP1	333	Q22AX6	Q228X0
IFT88	237	CLUAP1	290	Q22AX6	Q228X0
IFT88	181	CLUAP1	333	Q22AX6	Q228X0
IFT88	239	CLUAP1	291	Q22AX6	Q228X0
TRAF3IP1	249	CLUAP1	87	Q24FQ8	Q228X0
TRAF3IP1	191	CLUAP1	342	Q24FQ8	Q228X0
TRAF3IP1	249	CLUAP1	87	Q24FQ8	Q228X0
TRAF3IP1	191	CLUAP1	342	Q24FQ8	Q228X0
IFT80	101	CLUAP1	345	Q22BU7	Q228X0
IFT80	101	CLUAP1	345	Q22BU7	Q228X0
TTC27	915	CLUAP1	356	Q23G53	Q228X0
CLUAP1	355	RCHY1/CHIMP	106	Q228X0	Q240Y8
IFT88	63	IFT70	371	Q22AX6	Q22KA9
IFT88	62	IFT70	381	Q22AX6	Q22KA9
IFT88	63	IFT70	626	Q22AX6	Q22KA9
IFT88	63	IFT70	381	Q22AX6	Q22KA9
IFT88	63	IFT70	364	Q22AX6	Q22KA9
IFT88	62	IFT70	626	Q22AX6	Q22KA9
IFT88	62	IFT70	381	Q22AX6	Q22KA9
IFT88	63	IFT70	371	Q22AX6	Q22KA9
IFT88	63	IFT70	626	Q22AX6	Q22KA9
IFT88	62	IFT70	626	Q22AX6	Q22KA9
IFT88	63	IFT70	381	Q22AX6	Q22KA9
IFT88	63	IFT70	364	Q22AX6	Q22KA9
IFT88	65	IFT70	556	Q22AX6	Q22KA9
IFT88	65	IFT70	382	Q22AX6	Q22KA9
IFT88	65	IFT70	372	Q22AX6	Q22KA9
IFT88	113	IFT70	642	Q22AX6	Q22KA9
IFT88	65	IFT70	627	Q22AX6	Q22KA9
IFT88	65	IFT70	382	Q22AX6	Q22KA9
IFT88	113	IFT70	642	Q22AX6	Q22KA9
IFT88	65	IFT70	627	Q22AX6	Q22KA9
IFT88	65	IFT70	365	Q22AX6	Q22KA9
IFT88	65	IFT70	372	Q22AX6	Q22KA9
IFT52	321	IFT70	627	I7LT74	Q22KA9
IFT122	77	IFT70	156	Q244W3	Q22KA9
IFT122	77	IFT70	156	Q244W3	Q22KA9
IFT70	563	IFT70	556	Q22KA9	Q22KA9
IFT70	101	IFT70	122	Q22KA9	Q22KA9
IFT70	400	IFT70	156	Q22KA9	Q22KA9
IFT70	566	IFT70	555	Q22KA9	Q22KA9
IFT70	249	IFT70	400	Q22KA9	Q22KA9
IFT70	193	IFT70	400	Q22KA9	Q22KA9
IFT70	101	IFT70	122	Q22KA9	Q22KA9
IFT70	193	IFT70	400	Q22KA9	Q22KA9
IFT70	249	IFT70	400	Q22KA9	Q22KA9
IFT70	566	IFT70	555	Q22KA9	Q22KA9
IFT70	563	IFT70	556	Q22KA9	Q22KA9
IFT70	400	IFT70	156	Q22KA9	Q22KA9
IFT70	97	IFT70	123	Q22KA9	Q22KA9
IFT70	251	IFT70	401	Q22KA9	Q22KA9
IFT70	188	IFT70	401	Q22KA9	Q22KA9
IFT70	223	IFT70	3	Q22KA9	Q22KA9
IFT70	97	IFT70	123	Q22KA9	Q22KA9
IFT70	5	IFT70	15	Q22KA9	Q22KA9
IFT70	400	IFT70	156	Q22KA9	Q22KA9
IFT70	563	IFT70	556	Q22KA9	Q22KA9
IFT70	509	IFT70	474	Q22KA9	Q22KA9
IFT70	188	IFT70	252	Q22KA9	Q22KA9
IFT70	251	IFT70	401	Q22KA9	Q22KA9
IFT70	188	IFT70	401	Q22KA9	Q22KA9
IFT70	563	IFT70	556	Q22KA9	Q22KA9
IFT70	97	IFT70	123	Q22KA9	Q22KA9
IFT70	509	IFT70	474	Q22KA9	Q22KA9
IFT70	223	IFT70	3	Q22KA9	Q22KA9
IFT88	62	IFT81	399	Q22AX6	Q22L37
IFT88	63	IFT81	399	Q22AX6	Q22L37
IFT88	63	IFT81	399	Q22AX6	Q22L37
IFT88	62	IFT81	399	Q22AX6	Q22L37
IFT88	65	IFT81	400	Q22AX6	Q22L37
IFT88	65	IFT81	400	Q22AX6	Q22L37
IFT22	36	IFT81	461	W7XI10	Q22L37
IFT22	41	IFT81	452	W7XI10	Q22L37
IFT22	38	IFT81	452	W7XI10	Q22L37
IFT22	38	IFT81	458	W7XI10	Q22L37
IFT22	35	IFT81	452	W7XI10	Q22L37
IFT22	41	IFT81	458	W7XI10	Q22L37
IFT22	35	IFT81	458	W7XI10	Q22L37
IFT22	35	IFT81	452	W7XI10	Q22L37
IFT22	35	IFT81	458	W7XI10	Q22L37
IFT22	35	IFT81	452	W7XI10	Q22L37
IFT22	35	IFT81	458	W7XI10	Q22L37
IFT22	36	IFT81	461	W7XI10	Q22L37
IFT22	41	IFT81	452	W7XI10	Q22L37
IFT22	38	IFT81	452	W7XI10	Q22L37
IFT22	35	IFT81	452	W7XI10	Q22L37
IFT22	35	IFT81	458	W7XI10	Q22L37
IFT22	38	IFT81	452	W7XI10	Q22L37
IFT22	35	IFT81	458	W7XI10	Q22L37
IFT22	38	IFT81	458	W7XI10	Q22L37
IFT22	41	IFT81	458	W7XI10	Q22L37
IFT22	36	IFT81	461	W7XI10	Q22L37
IFT22	35	IFT81	452	W7XI10	Q22L37
IFT22	38	IFT81	452	W7XI10	Q22L37
IFT22	41	IFT81	452	W7XI10	Q22L37
IFT22	36	IFT81	459	W7XI10	Q22L37
IFT22	36	IFT81	459	W7XI10	Q22L37
IFT22	36	IFT81	459	W7XI10	Q22L37
IFT22	36	IFT81	459	W7XI10	Q22L37
IFT22	36	IFT81	459	W7XI10	Q22L37
IFT22	36	IFT81	459	W7XI10	Q22L37
IFT22	36	IFT81	459	W7XI10	Q22L37
IFT22	36	IFT81	459	W7XI10	Q22L37
IFT22	36	IFT81	459	W7XI10	Q22L37
IFT22	36	IFT81	459	W7XI10	Q22L37
IFT22	36	IFT81	459	W7XI10	Q22L37
IFT22	36	IFT81	459	W7XI10	Q22L37
[truncated: 18,126 more rows]

## Sheet: Bio-ID_1
WT- 09-08-2019								WT- 09-08-2019							WT-09-08-2019	DRC1-Bir-9-8-2019							WT-09-08-2019	DRC2-Bir-9-8-2019							WT-09-08-2019	DRC3-Bir-9-8-2019
Accession	Score	Mass	Matches	Sequences	Description			Accession	Score	Mass	Matches	Sequences	Description		Accession	Accession	Score	Mass	Matches	Sequences	Description		Accession	Accession	Score	Mass	Matches	Sequences	Description		Accession	Accession	Score	Mass	Matches	Sequences	Description
TTHERM_00348510	448	49953	6	4	tubulin			TTHERM_00348510	341	49953	4	3	tubulin		TTHERM_00348510	TTHERM_00312810	2432	42826	45	20	CCDC113		TTHERM_00348510	TTHERM_00971830	1251	60586	26	15	DRC2		TTHERM_00348510	TTHERM_00348510	755	49953	12	6	tubulin
TTHERM_00558620	311	49969	5	4	tubulin/FtsZ family, GTPase domain protein			TTHERM_00686150	247	21022	5	3	ubiquitin-40S ribosomal protein S27a		TTHERM_00686150	TTHERM_000681920	1549	152331	32	23	FAP57		TTHERM_00686150	TTHERM_00348510	874	49953	12	6	tubulin		TTHERM_00686150	TTHERM_00316370	747	68010	17	11	DRC3
TTHERM_01289110	263	24153	4	3	60S ribosomal protein L15			TTHERM_00558620	219	49969	5	4	tubulin/FtsZ family, GTPase domain protein		TTHERM_00558620	TTHERM_00105300	1280	153191	29	21	FAP57A		TTHERM_00558620	TTHERM_00558620	831	49969	11	5	tubulin/FtsZ family, GTPase domain protein		TTHERM_00558620	TTHERM_00558620	552	49969	10	8	tubulin/FtsZ family, GTPase domain protein
TTHERM_01053000	235	24581	8	4	60S ribosomal protein L10			TTHERM_00617810	212	94035	14	1	hypothetical protein		TTHERM_00617810	TTHERM_00348510	1212	49953	16	6	tubulin		TTHERM_00617810	TTHERM_00857910	796	55253	21	13	DRC4A		TTHERM_00617810	TTHERM_00577380	389	43868	7	6	LRRC34
TTHERM_00617810	203	94035	14	1	hypothetical protein			TTHERM_00655820	151	48652	3	3	translation elongation factor EF-1alpha		TTHERM_00655820	TTHERM_00419670	1211	129123	21	13	FAP192/ IQCH - IQ calmodulin-binding motif protein		TTHERM_00655820	TTHERM_00334590	85	88962	3	2	SacI-like domain protein		TTHERM_00655820	TTHERM_00502240	293	76166	5	5	methylcrotonoyl-CoA carboxylase subunit alpha
TTHERM_00441760	200	123303	7	1	Pre-mRNA-splicing factor ATP-dependent RNA helicase			TTHERM_00105110	120	71627	1	1	heat shock 70 kDa protein		TTHERM_00105110	TTHERM_00558620	849	49969	14	7	tubulin/FtsZ family, GTPase domain protein		TTHERM_00105110	TTHERM_00649240	553	56061	10	8	DRC4B		TTHERM_00105110	TTHERM_01053000	265	24581	6	4	60S ribosomal protein L10
TTHERM_00577380	135	43868	3	3	hypothetical protein			TTHERM_00773340	114	29097	3	2	60S ribosomal L7Ae-like protein		TTHERM_00773340	TTHERM_01345750	436	99171	9	7	DRC1		TTHERM_00773340	TTHERM_00535929	547	51356	13	9	DRC10		TTHERM_00773340	TTHERM_00101340	265	178623	5	5	WD domain, G-beta repeat protein
TTHERM_00373700	124	119984	4	1	hypothetical protein			TTHERM_00433480	107	184340	4	1	WD domain, G-beta repeat protein		TTHERM_00433480	TTHERM_00857910	412	55253	10	9	DRC4A		TTHERM_00433480	TTHERM_01289110	541	24153	8	2	60S ribosomal protein L15		TTHERM_00433480	TTHERM_00686150	247	21022	6	4	ubiquitin-40S ribosomal protein S27a
TTHERM_01310170	110	106314	3	1	hypothetical protein			TTHERM_00077080	107	39930	7	1	carrier protein		TTHERM_00077080	TTHERM_00971830	341	60586	11	7	DRC2		TTHERM_00077080	TTHERM_00502240	441	76166	8	7	methylcrotonoyl-CoA carboxylase subunit alpha		TTHERM_00077080	TTHERM_01289110	247	24153	5	3	60S ribosomal protein L15
TTHERM_00471510	94	27486	1	1	SNF7 family protein			TTHERM_00125600	95	137594	5	1	tubulin glycylase 3C		TTHERM_00125600	TTHERM_00649240	340	56061	5	4	DRC4B		TTHERM_00125600	TTHERM_000681920	426	152331	13	9	FAP57		TTHERM_00125600	TTHERM_00486990	228	30416	7	5	methyltransferase domain protein
TTHERM_01055600	91	44417	2	1	Ndc1 protein			TTHERM_01289110	89	24153	1	1	60S ribosomal protein L15		TTHERM_01289110	TTHERM_00190950	305	42429	4	2	macronuclear actin		TTHERM_01289110	TTHERM_00577380	394	43868	8	5	LRRC34		TTHERM_01289110	TTHERM_00193790	179	171048	4	3	WD domain, G-beta repeat protein
TTHERM_000382229	82	70675	2	1	T-complex protein 10 carboxy-terminus containing protein			TTHERM_00467960	89	155224	4	1	hypothetical protein		TTHERM_00467960	TTHERM_01289110	289	24153	4	2	60S ribosomal protein L15		TTHERM_00467960	TTHERM_01345750	384	99171	10	7	DRC1		TTHERM_00467960	TTHERM_00617810	145	94035	10	1	hypothetical protein
TTHERM_00143660	81	15306	1	1	histone H2A			TTHERM_00006320	88	84956	5	1	tetrin A		TTHERM_00006320	TTHERM_00502240	267	76166	7	5	methylcrotonoyl-CoA carboxylase subunit alpha		TTHERM_00006320	TTHERM_01053000	369	24581	8	4	60S ribosomal protein L10		TTHERM_00006320	TTHERM_00441760	131	123303	4	1	Pre-mRNA-splicing factor ATP-dependent RNA helicase
TTHERM_00125200	80	76534	2	1	transmembrane protein			TTHERM_00075720	86	170191	2	1	hypothetical protein		TTHERM_00075720	TTHERM_00535929	266	51356	6	4	DRC10		TTHERM_00075720	TTHERM_00105300	338	153191	7	6	CFAP57A		TTHERM_00075720	TTHERM_00218510	123	145164	2	2	WD40 protein
TTHERM_00686150	80	21022	5	2	ubiquitin-40S ribosomal protein S27a			TTHERM_00143660	83	15306	1	1	histone H2A		TTHERM_00143660	TTHERM_00577380	262	43868	5	5	RSP15=LRR34		TTHERM_00143660	TTHERM_00625950	304	44970	7	6	DRC9		TTHERM_00143660	TTHERM_00857910	123	55253	2	2	DRC4A
TTHERM_00006320	77	84956	4	1	tetrin A			TTHERM_00086890	80	121034	3	1	transmembrane protein, putative		TTHERM_00086890	TTHERM_00316370	174	68010	3	2	DRC3		TTHERM_00086890	TTHERM_00316370	293	68010	6	4	DRC3 = LRRC48 protein		TTHERM_00086890	TTHERM_00006320	122	84956	6	1	tetrin A
TTHERM_00705240	71	21128	1	1	heterochromatin protein			TTHERM_00138500	71	20770	4	1	hypothetical protein		TTHERM_00138500	TTHERM_01053000	168	24581	4	4	60S ribosomal protein L10		TTHERM_00138500	TTHERM_00419670	215	129123	4	3	FAP192C		TTHERM_00138500	TTHERM_01310170	119	106314	3	1	hypothetical protein
TTHERM_00942750	71	101969	3	1	tubulin-tyrosine ligase family protein			TTHERM_00190950	70	42429	1	1	macronuclear actin		TTHERM_00190950	TTHERM_00777260	160	35532	3	2	hypothetical protein		TTHERM_00190950	TTHERM_00444510	168	21406	3	1	ribosomal protein L19		TTHERM_00190950	TTHERM_00625950	116	44970	3	3	DRC9
TTHERM_000145119	70	18715	2	1	cation channel family protein			TTHERM_000145119	69	18715	2	1	cation channel family protein		TTHERM_000145119	TTHERM_00441760	158	123303	5	1	Pre-mRNA-splicing factor ATP-dependent RNA helicase		TTHERM_000145119	TTHERM_00695880	155	88068	4	4	tetratricopeptide repeat protein		TTHERM_000145119	TTHERM_00773560	115	47371	15	1	hypothetical protein
TTHERM_000690080	67	66789	3	1	Serine/Threonine kinase domain protein			TTHERM_000963250	68	11212	3	1	hypothetical protein		TTHERM_000963250	TTHERM_00530750	152	67548	3	3	pyruvate dehydrogenase complex dihydrolipoamide acetyltransferase		TTHERM_000963250	TTHERM_00617810	154	94035	10	1	hypothetical protein		TTHERM_000963250	TTHERM_00535929	98	51356	3	3	DRC10
TTHERM_00086890	67	121034	2	1	transmembrane protein, putative			TTHERM_00538810	65	22417	3	1	ubiquitin-conjugating enzyme		TTHERM_00538810	TTHERM_00655820	151	48652	3	3	translation elongation factor EF-1alpha		TTHERM_00538810	TTHERM_00686150	142	21022	2	2	ubiquitin-40S ribosomal protein S27a		TTHERM_00538810	TTHERM_00312810	90	42826	1	1	CCDC113
TTHERM_00138500	66	20770	4	1	hypothetical protein			TTHERM_000690080	60	66789	3	1	Serine/Threonine kinase domain protein		TTHERM_000690080	TTHERM_00686150	137	21022	3	2	ubiquitin-40S ribosomal protein S27a		TTHERM_000690080	TTHERM_00190950	131	42429	3	2	macronuclear actin		TTHERM_000690080	TTHERM_00444510	88	21406	1	1	ribosomal protein L19
TTHERM_01204220	64	109885	3	1	transmembrane protein, putative			TTHERM_00339620	59	20467	1	1	ubiquitin/ribosomal fusion protein, putative		TTHERM_00339620	TTHERM_00617810	134	94035	10	1	hypothetical protein		TTHERM_00339620	TTHERM_00655820	124	48652	2	2	translation elongation factor EF-1alpha		TTHERM_00339620	TTHERM_00125200	87	76534	2	1	transmembrane protein
TTHERM_00467960	61	155224	2	1	hypothetical protein			TTHERM_00373700	58	119984	1	1	hypothetical protein		TTHERM_00373700	TTHERM_00473320	129	101618	3	2	DRC7		TTHERM_00373700	TTHERM_00773340	119	29097	2	1	60S ribosomal L7Ae-like protein		TTHERM_00373700	TTHERM_00655820	86	48652	2	1	translation elongation factor EF-1alpha
TTHERM_00077080	60	39930	4	1	carrier protein			TTHERM_00599940	58	102115	3	1	chitin synthase		TTHERM_00599940	TTHERM_00016120	120	22115	3	2	DRC12/CCDC153		TTHERM_00599940	TTHERM_00441760	108	123303	3	1	Pre-mRNA-splicing factor ATP-dependent RNA helicase		TTHERM_00599940	TTHERM_000125349	82	26473	3	1	transmembrane protein, putative
TTHERM_00721150	60	27643	1	1	60S ribosomal protein L7			TTHERM_00502240	56	76166	2	2	methylcrotonoyl-CoA carboxylase subunit alpha		TTHERM_00502240	TTHERM_00373700	117	119984	3	1	hypothetical protein		TTHERM_00502240	TTHERM_00373700	104	119984	3	1	hypothetical protein		TTHERM_00502240	TTHERM_00571860	81	59955	2	2	ATP synthase F1, alpha subunit
TTHERM_00378950	59	357519	1	1	hypothetical protein			TTHERM_00322930	56	77962	4	1	hypothetical protein		TTHERM_00322930	TTHERM_00467960	107	155224	4	1	hypothetical protein		TTHERM_00322930	TTHERM_00312810	96	42826	1	1	CCDC113		TTHERM_00322930	TTHERM_000145119	76	18715	2	1	cation channel family protein
TTHERM_00842640	58	112212	3	1	ATPase, histidine kinase-, DNA gyrase B			TTHERM_00193280	54	65880	3	1	hypothetical protein		TTHERM_00193280	TTHERM_00446290	106	36373	2	1	parkin co-regulated protein		TTHERM_00193280	TTHERM_00549500	92	23862	2	2	calmodulin 7-2		TTHERM_00193280	TTHERM_00069320	75	40969	2	1	3',5'-cyclic-nucleotide phosphodiesterase
TTHERM_00414440	58	171592	4	1	enoyl-CoA hydratase/isomerase			TTHERM_00836570	52	59495	2	1	hypothetical protein		TTHERM_00836570	TTHERM_00433480	100	184340	4	1	WD domain, G-beta repeat protein		TTHERM_00836570	TTHERM_01192470	92	59982	4	2	tetratricopeptide repeat protein		TTHERM_00836570	TTHERM_01204220	69	109885	3	1	transmembrane protein, putative
TTHERM_00189170	56	11321	1	1	histone H4			TTHERM_00158520	51	81942	1	1	predicted protein		TTHERM_00158520	TTHERM_00138500	90	20770	6	1	hypothetical protein		TTHERM_00158520	TTHERM_000125349	80	26473	3	1	transmembrane protein, putative		TTHERM_00158520	TTHERM_00433480	69	184340	2	1	WD domain, G-beta repeat protein
TTHERM_00571860	55	59955	1	1	ATP synthase F1, alpha subunit			TTHERM_00532870	47	32599	1	1	hypothetical protein		TTHERM_00532870	TTHERM_00030290	89	23196	1	1	ankyrin domain protein		TTHERM_00532870	TTHERM_00571860	80	59955	3	2	ATP synthase F1, alpha subunit		TTHERM_00532870	TTHERM_00473320	65	101618	1	1	DRC7
TTHERM_00655820	55	48652	1	1	translation elongation factor EF-1alpha			TTHERM_00189170	47	11321	1	1	histone H4		TTHERM_00189170	TTHERM_00125200	87	76534	2	1	transmembrane protein		TTHERM_00189170	TTHERM_01094880	78	73893	2	2	WD domain, G-beta repeat protein		TTHERM_00189170	TTHERM_00649240	64	56061	2	2	DRC4B
TTHERM_00434070	54	27928	1	1	ribosomal protein S9 component of cytosolic 80S ribosome and 40S small subunit			TTHERM_00434070	47	27928	1	1	ribosomal protein S9 component of cytosolic 80S ribosome and 40S small subunit		TTHERM_00434070	TTHERM_00773560	84	47371	10	1	hypothetical protein		TTHERM_00434070	TTHERM_00473320	77	101618	3	3	DRC7		TTHERM_00434070	TTHERM_00334590	63	88962	2	1	SacI-like domain protein
TTHERM_00532870	54	32599	1	1	hypothetical protein			TTHERM_01085510	46	95877	1	1	hypothetical protein		TTHERM_01085510	TTHERM_000145119	78	18715	2	1	cation channel family protein		TTHERM_01085510	TTHERM_00125200	75	76534	2	1	transmembrane protein		TTHERM_01085510	TTHERM_000268319	63	102997	2	2	DRC11B
TTHERM_00535929	51	51356	1	1	DRC10			TTHERM_00463470	45	96647	2	1	hypothetical protein		TTHERM_00463470	TTHERM_00942750	74	101969	3	1	tubulin-tyrosine ligase family protein		TTHERM_00463470	TTHERM_00418580	73	23024	2	1	transcription factor iib protein, putative		TTHERM_00463470	TTHERM_00322930	63	77962	4	1	hypothetical protein
TTHERM_00911110	51	29662	2	1	zinc finger protein			TTHERM_00459289	43	63668	1	1	diacylglycerol kinase		TTHERM_00459289	TTHERM_00037080	74	85588	1	1	transmembrane protein, putative		TTHERM_00459289	TTHERM_00997710	73	15329	2	2	hypothetical protein		TTHERM_00459289	TTHERM_00144880	61	108401	4	2	hypothetical protein
TTHERM_00088030	48	83335	2	1	alveolin 2			TTHERM_000019704	43	49339	3	1	cyclic nucleotide-binding domain protein		TTHERM_000019704	TTHERM_00444510	73	21406	1	1	ribosomal protein L19		TTHERM_000019704	TTHERM_01146030	71	55699	2	1	catalase heme-binding enzyme		TTHERM_000019704	TTHERM_01049350	59	39263	2	2	hypothetical protein
TTHERM_00129050	48	35911	1	1	ARF GTPase activator			TTHERM_00394580	43	80274	2	1	eukaryotic aspartyl protease		TTHERM_00394580	TTHERM_00149630	70	14259	1	1	60S ribosomal protein L34		TTHERM_00394580	TTHERM_00773560	70	47371	8	1	hypothetical protein		TTHERM_00394580	TTHERM_00414440	59	171592	5	1	enoyl-CoA hydratase/isomerase
TTHERM_00285490	48	201278	2	1	regulator of chromosome condensation (RCC1) protein			TTHERM_00577090	42	108042	1	1	Serine/Threonine kinase domain protein		TTHERM_00577090	TTHERM_00086890	69	121034	2	1	transmembrane protein, putative		TTHERM_00577090	TTHERM_00138500	68	20770	4	1	hypothetical protein		TTHERM_00577090	TTHERM_01192470	55	59982	2	2	tetratricopeptide repeat protein
TTHERM_00691170	48	56738	1	1	DNA polymerase epsilon subunit B			TTHERM_000841299	41	71727	2	1	calmodulin-domain kinase		TTHERM_000841299	TTHERM_000690080	66	66789	3	1	Serine/Threonine kinase domain protein		TTHERM_000841299	TTHERM_00144880	67	108401	4	2	hypothetical protein		TTHERM_000841299	TTHERM_00463470	53	96647	2	1	hypothetical protein
TTHERM_00974050	47	115903	1	1	transmembrane protein, putative			TTHERM_00196330	40	75026	2	1	Myb-like DNA-binding domain protein		TTHERM_00196330	TTHERM_00006320	66	84956	3	1	tetrin A		TTHERM_00196330	TTHERM_000145119	67	18715	2	1	cation channel family protein		TTHERM_00196330	TTHERM_00971830	53	60586	2	2	DRC2
TTHERM_01043120	47	191625	1	1	hypothetical protein			TTHERM_00161170	40	25669	1	1	hypothetical protein		TTHERM_00161170	TTHERM_01204220	64	109885	3	1	transmembrane protein, putative		TTHERM_00161170	TTHERM_00037080	66	85588	2	2	transmembrane protein, putative		TTHERM_00161170	TTHERM_01188350	52	88767	1	1	SRF-type transcription factor (DNA-binding and dimerization domain) protein
TTHERM_00561590	46	158393	1	1	ABC transporter C family protein			TTHERM_00149420	40	97692	1	1	hypothetical protein		TTHERM_00149420	TTHERM_00476690	60	93070	1	1	mago nashi protein		TTHERM_00149420	TTHERM_01204220	64	109885	3	1	transmembrane protein, putative		TTHERM_00149420	TTHERM_01151600	51	24270	1	1	40S ribosomal protein S8-2
TTHERM_00784300	46	180489	1	1	transmembrane protein, putative			TTHERM_00266730	39	155577	1	1	hypothetical protein		TTHERM_00266730	TTHERM_00962050	58	41381	1	1	aldo/keto reductase family oxidoreductase		TTHERM_00266730	TTHERM_00016120	64	22115	1	1	DRC12/CCDC153		TTHERM_00266730	TTHERM_000382229	50	70675	2	1	T-complex protein 10 carboxy-terminus containing protein
TTHERM_00446450	45	110409	1	1	CCDC146			TTHERM_00942750	39	101969	1	1	tubulin-tyrosine ligase family protein		TTHERM_00942750	TTHERM_01310170	57	106314	1	1	hypothetical protein		TTHERM_00942750	TTHERM_00434070	61	27928	1	1	ribosomal protein S9 component of cytosolic 80S ribosome and 40S small subunit		TTHERM_00942750	TTHERM_00488340	50	25631	1	1	60S ribosomal protein L18
TTHERM_00433480	45	184340	1	1	WD domain, G-beta repeat protein			TTHERM_00630560	39	159662	1	1	ABC transporter C family protein		TTHERM_00630560	TTHERM_00256890	55	160669	4	1	transmembrane protein, putative		TTHERM_00630560	TTHERM_00467960	60	155224	2	1	hypothetical protein		TTHERM_00630560	TTHERM_000690080	49	66789	2	1	Serine/Threonine kinase domain protein
TTHERM_00069460	44	175748	1	1	transmembrane protein, putative			TTHERM_00151800	39	107352	1	1	hypothetical protein		TTHERM_00151800	TTHERM_01192470	55	59982	2	2	tetratricopeptide repeat protein		TTHERM_00151800	TTHERM_00706360	59	152879	3	1	ABC transporter C family protein		TTHERM_00151800	TTHERM_01212890	48	111955	3	1	NACHT domain protein
TTHERM_00188490	44	229304	2	1	hypothetical protein			TTHERM_00144880	38	108401	1	1	hypothetical protein		TTHERM_00144880	TTHERM_00069320	54	40969	1	1	3',5'-cyclic-nucleotide phosphodiesterase		TTHERM_00144880	TTHERM_00149630	59	14259	2	1	60S ribosomal protein L34		TTHERM_00144880	TTHERM_00456820	48	96785	1	1	RNA recognition motif protein
TTHERM_00614850	42	74121	1	1	hypothetical protein			TTHERM_01220380	37	59722	2	1	hypothetical protein		TTHERM_01220380	TTHERM_00075720	54	170191	1	1	hypothetical protein		TTHERM_01220380	TTHERM_00006320	58	84956	2	1	tetrin A		TTHERM_01220380	TTHERM_00532870	48	32599	1	1	hypothetical protein
TTHERM_01109840	42	185211	1	1	transmembrane protein, putative			TTHERM_00684740	37	138884	1	1	phospholipid-translocating P-type ATPase, flippase family protein		TTHERM_00684740	TTHERM_01188350	53	88767	1	1	SRF-type transcription factor (DNA-binding and dimerization domain) protein		TTHERM_00684740	TTHERM_00942750	57	101969	2	1	tubulin-tyrosine ligase family protein		TTHERM_00684740	TTHERM_000339809	48	20500	1	1	60S ribosomal protein L17
TTHERM_00624370	41	36717	1	1	hypothetical protein			TTHERM_01106080	37	767712	2	1	dynein heavy chain family protein		TTHERM_01106080	TTHERM_00348390	53	34497	1	1	hypothetical protein		TTHERM_01106080	TTHERM_00069320	55	40969	1	1	3',5'-cyclic-nucleotide phosphodiesterase		TTHERM_01106080	TTHERM_00614850	46	74121	1	1	hypothetical protein
TTHERM_00011380	40	99073	1	1	kinase domain protein			TTHERM_01204220	37	109885	1	1	transmembrane protein, putative		TTHERM_01204220	TTHERM_000382229	52	70675	1	1	T-complex protein 10 carboxy-terminus containing protein		TTHERM_01204220	TTHERM_00529860	55	65398	1	1	vacuolar V-type H(+)-ATPase B subunit		TTHERM_01204220	TTHERM_00285490	46	201278	2	1	regulator of chromosome condensation (RCC1) protein
TTHERM_00255700	39	250965	1	1	transmembrane protein, putative			TTHERM_00561590	36	158393	1	1	ABC transporter C family protein		TTHERM_00561590	TTHERM_01049350	52	39263	1	1	hypothetical protein		TTHERM_00561590	TTHERM_01220370	54	39937	1	1	hypothetical protein		TTHERM_00561590	TTHERM_00557890	46	142224	1	1	hypothetical protein
TTHERM_00630560	39	159662	1	1	ABC transporter C family protein			TTHERM_00691170	36	56738	1	1	DNA polymerase epsilon subunit B		TTHERM_00691170	TTHERM_00339620	51	20467	1	1	ubiquitin/ribosomal fusion protein, putative		TTHERM_00691170	TTHERM_00962050	53	41381	1	1	aldo/keto reductase family oxidoreductase		TTHERM_00691170	TTHERM_00138500	45	20770	2	1	hypothetical protein
TTHERM_00070730	38	634412	2	1	ATPase family associated with various cellular activities (AAA) protein			TTHERM_00441950	36	29459	1	1	sperm-tail PG-rich repeat protein		TTHERM_00441950	TTHERM_00414440	51	171592	3	1	enoyl-CoA hydratase/isomerase		TTHERM_00441950	TTHERM_00456820	52	96785	1	1	RNA recognition motif protein		TTHERM_00441950	TTHERM_00011380	44	99073	1	1	kinase domain protein
TTHERM_00334590	38	88962	1	1	SacI-like domain protein			TTHERM_00082270	36	126302	4	1	hypothetical protein		TTHERM_00082270	TTHERM_00997710	50	15329	1	1	hypothetical protein		TTHERM_00082270	TTHERM_00322930	49	77962	4	1	hypothetical protein		TTHERM_00082270	TTHERM_00497880	43	44497	1	1	60S ribosomal protein L3, putative
TTHERM_00703560	38	44506	1	1	FAD-binding monooxygenase			TTHERM_00530790	34	169514	2	1	SecY subunit containing preprotein translocase		TTHERM_00530790	TTHERM_000841299	49	71727	3	1	calmodulin-domain kinase		TTHERM_00530790	TTHERM_00149420	49	97692	2	1	hypothetical protein		TTHERM_00530790	TTHERM_001031291	43	43833	1	1	cyclic nucleotide-binding domain protein, putative
TTHERM_00773340	37	29097	1	1	60S ribosomal L7Ae-like protein			TTHERM_01027460	34	41627	1	1	hypothetical protein		TTHERM_01027460	TTHERM_00125600	48	137594	2	1	tubulin glycylase 3C		TTHERM_01027460	TTHERM_000382229	49	70675	1	1	T-complex protein 10 carboxy-terminus containing protein		TTHERM_01027460	TTHERM_00942750	42	101969	1	1	tubulin-tyrosine ligase family protein
TTHERM_00196330	37	75026	1	1	Myb-like DNA-binding domain protein			TTHERM_00773560	33	47371	1	1	hypothetical protein		TTHERM_00773560	TTHERM_001232262	47	22019	1	1	DRC8		TTHERM_00773560	TTHERM_01212890	48	111955	3	1	NACHT domain protein		TTHERM_00773560	TTHERM_01146030	41	55699	1	1	catalase heme-binding enzyme
TTHERM_00322930	37	77962	2	1	hypothetical protein			TTHERM_000145549	33	15519	1	1	hypothetical protein		TTHERM_000145549	TTHERM_00077080	45	39930	3	1	carrier protein		TTHERM_000145549	TTHERM_00414440	48	171592	3	1	enoyl-CoA hydratase/isomerase		TTHERM_000145549	TTHERM_01197050	41	67080	2	1	H-type lectin domain protein
TTHERM_00460720	35	67108	1	1	hypothetical protein			TTHERM_00585130	32	205268	1	1	hypothetical protein		TTHERM_00585130	TTHERM_00691170	45	56738	1	1	DNA polymerase epsilon subunit B		TTHERM_00585130	TTHERM_00532870	48	32599	1	1	hypothetical protein		TTHERM_00585130	TTHERM_000841299	41	71727	2	1	calmodulin-domain kinase
TTHERM_000414249	35	62701	2	1	hypothetical protein			TTHERM_00526450	32	9214	1	1	40S ribosomal protein S30		TTHERM_00526450	TTHERM_00499300	44	531625	1	1	outer arm dynein beta heavy chain		TTHERM_00526450	TTHERM_000841299	47	71727	3	1	calmodulin-domain kinase		TTHERM_00526450	TTHERM_00974050	38	115903	1	1	transmembrane protein, putative
TTHERM_00088150	34	209810	2	1	nucleic acid helicase, putative			TTHERM_00554340	32	47768	1	1	dynein assembly factor 1, axonemal protein, putative		TTHERM_00554340	TTHERM_00418580	44	23024	1	1	transcription factor iib protein, putative		TTHERM_00554340	TTHERM_00069460	46	175748	1	1	transmembrane protein, putative		TTHERM_00554340	TTHERM_00086890	38	121034	2	1	transmembrane protein, putative
TTHERM_00859360	34	147355	1	1	tetratricopeptide repeat protein			TTHERM_00002770	32	250523	1	1	transmembrane protein, putative		TTHERM_00002770	TTHERM_000125349	44	26473	1	1	transmembrane protein, putative		TTHERM_00002770	TTHERM_00339720	46	61587	1	1	DRC6B		TTHERM_00002770	TTHERM_00686130	38	40659	1	1	hypothetical protein
TTHERM_00715790	34	190197	2	1	EF hand protein			TTHERM_00579160	31	197071	1	1	kinase domain protein		TTHERM_00579160	TTHERM_00522150	44	152437	1	1	tyrosine kinase family protein		TTHERM_00579160	TTHERM_00433480	46	184340	1	1	WD domain, G-beta repeat protein		TTHERM_00579160	TTHERM_00706360	37	152879	1	1	ABC transporter C family protein
TTHERM_00190950	34	42429	1	1	macronuclear actin			TTHERM_00558180	31	128826	1	1	hypothetical protein		TTHERM_00558180	TTHERM_000963250	42	11212	2	1	hypothetical protein		TTHERM_00558180	TTHERM_00691170	45	56738	1	1	DNA polymerase epsilon subunit B		TTHERM_00558180	TTHERM_00549500	37	23862	1	1	calmodulin 7-2
TTHERM_01049350	34	39263	1	1	hypothetical protein			TTHERM_00925410	31	56666	1	1	hypothetical protein		TTHERM_00925410	TTHERM_00191000	42	151304	1	1	FAP192D IQ calmodulin-binding motif protein		TTHERM_00925410	TTHERM_00339620	45	20467	1	1	ubiquitin/ribosomal fusion protein, putative		TTHERM_00925410	TTHERM_01027460	36	41627	2	1	hypothetical protein
TTHERM_00530790	34	169514	1	1	SecY subunit containing preprotein translocase			TTHERM_01197050	31	67080	1	1	H-type lectin domain protein		TTHERM_01197050	TTHERM_01027460	41	41627	2	1	hypothetical protein		TTHERM_01197050	TTHERM_00129530	45	221537	2	1	REJ domain protein		TTHERM_01197050	TTHERM_00456990	36	86435	1	1	calponin-like domain protein
TTHERM_00860470	33	83047	1	1	AMP-binding enzyme family protein			TTHERM_00006330	30	288979	1	1	cation channel family transporter		TTHERM_00006330	TTHERM_00322930	41	77962	3	1	hypothetical protein		TTHERM_00006330	TTHERM_00266390	45	15910	1	1	40S ribosomal protein S15		TTHERM_00006330	TTHERM_00122200	35	86485	2	1	hypothetical protein
TTHERM_00082270	33	126302	3	1	hypothetical protein			TTHERM_00172910	30	17825	1	1	hypothetical protein		TTHERM_00172910	TTHERM_00529650	41	94528	1	1	hypothetical protein		TTHERM_00172910	TTHERM_00577090	45	108042	1	1	Serine/Threonine kinase domain protein		TTHERM_00172910	TTHERM_00460720	35	67108	1	1	hypothetical protein
TTHERM_00548090	33	104983	1	1	hypothetical protein			TTHERM_00825430	30	185734	1	1	hypothetical protein		TTHERM_00825430	TTHERM_01197050	41	67080	2	1	H-type lectin domain protein		TTHERM_00825430	TTHERM_00974050	44	115903	1	1	transmembrane protein, putative		TTHERM_00825430	TTHERM_00474830	35	87060	1	1	tetrin C, putative
TTHERM_000145549	33	15519	1	1	hypothetical protein											TTHERM_00548090	41	104983	2	1	hypothetical protein			TTHERM_00077080	44	39930	3	1	carrier protein			TTHERM_01051810	34	35258	1	1	tetraspanin family protein
TTHERM_00144880	33	108401	1	1	hypothetical protein											TTHERM_00938820	40	94116	1	1	elongation factor 2, putative			TTHERM_00557890	44	142224	1	1	hypothetical protein			TTHERM_00434070	33	27928	1	1	ribosomal protein S9 component of cytosolic 80S ribosome and 40S small subunit
TTHERM_01379970	32	97248	1	1	kinase domain protein											TTHERM_00088030	40	83335	1	1	alveolin 2			TTHERM_00624370	43	36717	1	1	hypothetical protein			TTHERM_00446450	33	110409	1	1	coiled-coil flagellar protein, putative
TTHERM_00415740	32	112580	1	1	hypothetical protein											TTHERM_01212890	40	111955	2	1	NACHT domain protein			TTHERM_00049350	43	46139	1	1	hypothetical protein			TTHERM_00850620	32	560260	1	1	dynein heavy chain 7, axonemal protein
TTHERM_00649410	32	32751	1	1	hypothetical protein											TTHERM_00860470	39	83047	2	1	AMP-binding enzyme family protein			TTHERM_00070730	42	634412	3	1	ATPase family associated with various cellular activities (AAA) protein			TTHERM_00188490	32	229304	1	1	hypothetical protein
TTHERM_00850620	32	560260	1	1	dynein heavy chain 7, axonemal protein											TTHERM_00424640	39	133650	1	1	cyclic nucleotide-binding domain protein			TTHERM_00196330	41	75026	1	1	Myb-like DNA-binding domain protein			TTHERM_00082270	32	126302	2	1	hypothetical protein
TTHERM_01027460	31	41627	1	1	hypothetical protein											TTHERM_00625950	38	44970	1	1	DRC9			TTHERM_00562810	40	96747	1	1	C2 domain protein			TTHERM_00284080	31	77754	1	1	hypothetical protein
TTHERM_01197050	31	67080	1	1	H-type lectin domain protein											TTHERM_001031291	38	43833	1	1	cyclic nucleotide-binding domain protein, putative			TTHERM_00256890	40	160669	2	1	transmembrane protein, putative			TTHERM_00548090	31	104983	1	1	hypothetical protein
TTHERM_000083589	31	143542	1	1	cation channel family protein											TTHERM_00334590	38	88962	1	1	SacI-like domain protein			TTHERM_00697450	39	53071	1	1	DRC5B			TTHERM_000532409	31	148921	1	1	cation channel family protein
TTHERM_01106080	31	767712	1	1	dynein heavy chain family protein											TTHERM_00535350	36	0	1	1				TTHERM_00446450	39	110409	2	1	CCDC146			TTHERM_01029890	30	41486	1	1	hypothetical protein
TTHERM_00497670	31	116588	1	1	hypothetical protein											TTHERM_00070730	36	634412	2	1	ATPase family associated with various cellular activities (AAA) protein			TTHERM_00030290	39	23196	1	1	ankyrin domain protein			TTHERM_00911110	30	29662	1	1	zinc finger protein
TTHERM_00083860	30	27676	1	1	transmembrane protein, putative											TTHERM_000085308	36	29117	1	1	hypothetical protein			TTHERM_01027460	38	41627	2	1	hypothetical protein			TTHERM_00075650	30	253713	1	1	Ibr domain protein
TTHERM_00075650	30	253713	1	1	Ibr domain protein											TTHERM_00538810	36	22417	1	1	ubiquitin-conjugating enzyme			TTHERM_00561680	38	14187	1	1	ribosomal protein L35			TTHERM_00077080	30	39930	1	1	carrier protein
TTHERM_00292250	30	573063	1	1	HECT domain ubiquitin transferase											TTHERM_00850620	36	560260	1	1	dynein heavy chain 7, axonemal protein			TTHERM_00143660	38	15306	1	1	histone H2A			TTHERM_00070730	30	634412	1	1	ATPase family associated with various cellular activities (AAA) protein
TTHERM_00852810	30	177362	1	1	hypothetical protein											TTHERM_00561680	35	14187	1	1	ribosomal protein L35			TTHERM_00108220	38	194486	1	1	hypothetical protein			TTHERM_00654220	30	335778	1	1	transmembrane protein, putative
																TTHERM_00630560	35	159662	1	1	ABC transporter C family protein			TTHERM_00850620	37	560260	2	1	dynein heavy chain 7, axonemal protein
																TTHERM_00686130	35	40659	1	1	hypothetical protein			TTHERM_00497600	37	18171	1	1	EF-hand pair protein
																TTHERM_00079260	35	25514	1	1	hypothetical protein			TTHERM_000439359	36	113838	1	1	hypothetical protein
																TTHERM_00037290	34	198804	1	1	hypothetical protein			TTHERM_00715790	36	190197	2	1	EF hand protein
																TTHERM_00082270	34	126302	3	1	hypothetical protein			TTHERM_00860470	35	83047	1	1	AMP-binding enzyme family protein
																TTHERM_00285490	34	201278	1	1	regulator of chromosome condensation (RCC1) protein			TTHERM_00460720	35	67108	1	1	hypothetical protein
																TTHERM_00149420	33	97692	1	1	hypothetical protein			TTHERM_00470890	35	114341	1	1	Serine/Threonine kinase domain protein
																TTHERM_00565600	33	530957	1	1	dynein heavy chain, amine-terminal region protein			TTHERM_00188490	35	229304	1	1	hypothetical protein
																TTHERM_00557890	33	142224	1	1	hypothetical protein			TTHERM_01051810	35	35258	1	1	tetraspanin family protein
																TTHERM_00144880	33	108401	1	1	hypothetical protein			TTHERM_00343460	34	256828	1	1	WD domain, G-beta repeat protein
																TTHERM_00129530	32	221537	1	1	REJ domain protein			TTHERM_00086890	34	121034	1	1	transmembrane protein, putative
																TTHERM_00446450	32	110409	1	1	CCDC146			TTHERM_00911110	34	29662	1	1	zinc finger protein
																TTHERM_00052690	31	46442	1	1	hypothetical protein			TTHERM_01049350	33	39263	1	1	hypothetical protein
																TTHERM_00418070	31	258179	1	1	transmembrane protein, putative			TTHERM_00196570	33	77275	1	1	BZIP transcription factor
																TTHERM_00911110	31	29662	1	1	zinc finger protein			TTHERM_01379970	33	97248	1	1	kinase domain protein
																TTHERM_00083860	30	27676	1	1	transmembrane protein, putative			TTHERM_01023050	32	0	1	1
																TTHERM_00006020	30	549327	1	1	AAA domain, dynein subfamily protein			TTHERM_000268319	32	102997	1	1	DRC11B
																TTHERM_00046270	30	80684	1	1	transmembrane protein, putative			TTHERM_00125600	32	137594	1	1	tubulin glycylase 3C
																TTHERM_000532409	30	148921	1	1	cation channel family protein			TTHERM_00082270	32	126302	2	1	hypothetical protein
																								TTHERM_00585130	32	205268	1	1	hypothetical protein
																								TTHERM_00285490	32	201278	1	1	regulator of chromosome condensation (RCC1) protein
																								TTHERM_000532409	32	148921	1	1	cation channel family protein
																								TTHERM_00105320	31	46800	1	1	vacuolar ATP synthase subunit C
																								TTHERM_000037429	31	25885	1	1	transmembrane protein, putative
																								TTHERM_00037290	31	198804	1	1	hypothetical protein
																								TTHERM_01197050	31	67080	1	1	H-type lectin domain protein
																								TTHERM_00011120	31	54897	1	1	aminopeptidase I zinc metalloprotease
																								TTHERM_01080440	31	71827	1	1	heat shock 70 kDa protein
																								TTHERM_00548090	30	104983	1	1	hypothetical protein
																								TTHERM_00852810	30	177362	1	1	hypothetical protein

## Sheet: Bio-ID_2
WT-29-06-2018								DRC1-Bir-29-06-2019								DRC2-Bir - 29-06-2019
Accession	Score	Mass	Matches	Sequences	Description			Accession	Score	Mass	Matches	Sequences	Description			Accession	Score	Mass	Matches	Sequences	Description
3703.m00089	2672	49953	40	16	TTHERM_00348510			3703.m00089	7713	49953	115	18	TTHERM_00348510			3703.m00089	6219	49953	94	18	TTHERM_00348510
3735.m00096	1990	49969	28	11	TTHERM_00558620			3735.m00096	5537	49969	77	16	TTHERM_00558620			3735.m00096	3946	49969	54	14	TTHERM_00558620
3684.m00123	1453	69798	18	10	TTHERM_00530750			304.m00025	5038	536029	96	69	TTHERM_01276420			3716.m00005	2964	531625	60	50	TTHERM_00499300
3697.m00275	1354	61182	29	14	TTHERM_00192030			3716.m00005	3901	531625	74	55	TTHERM_00499300			304.m00025	2466	536029	53	39	TTHERM_01276420
3740.m00005	1328	14922	25	10	TTHERM_00762890			3737.m00022	3196	510437	64	45	TTHERM_00688470			3737.m00022	1939	510437	44	30	TTHERM_00688470
3698.m00105	964	21719	13	8	TTHERM_00136120			3680.m00086	2066	483979	46	33	TTHERM_00486600			3680.m00086	1412	483979	37	28	TTHERM_00486600
3686.m00070	868	23220	16	9	TTHERM_00471090			129.m00064	383	514738	7	6	TTHERM_00774810			48.m00284	801	478813	18	15	TTHERM_00433800	DYH15
19.m00329	862	16150	13	6	TTHERM_00227270			3721.m00078	376	521147	6	4	TTHERM_00565600			3735.m00098	351	490023	8	8	TTHERM_00558640
7.m00494	846	62980	14	8	TTHERM_00105450			22.m00270	260	506166	8	8	TTHERM_00252430			3721.m00078	278	521147	6	5	TTHERM_00565600
3700.m00085	801	43020	16	9	TTHERM_00149300			16.m00291	111	480714	2	2	TTHERM_00193520			149.m00089	84	556796	5	3	TTHERM_00850620
90.m00169	792	13581	12	4	TTHERM_00633360			149.m00089	77	556796	2	2	TTHERM_00850620			129.m00064	73	514738	2	2	TTHERM_00774810	DYH25
45.m00266	737	23024	11	7	TTHERM_00418580			7.m00479	2512	157715	45	26	TTHERM_00105300	FAP57		3679.m00064	61	511606	2	2	TTHERM_00420340
3676.m00028	662	33166	12	5	TTHERM_00773340			3687.m00124	2379	117962	47	28	TTHERM_00317200			256.m00018	60	460603	3	3	TTHERM_01151430
3716.m00032	628	28539	10	7	TTHERM_00499570			162.m00065	2227	564064	43	33	TTHERM_00912290			235.m00033	58	505883	2	2	TTHERM_01104900
3710.m00072	620	17082	12	5	TTHERM_00467660			3702.m00096	1622	72961	37	17	TTHERM_00143690			45.m00266	1704	23024	25	8	TTHERM_00418580
77.m00237	593	43868	11	9	TTHERM_00577380	LRRC34		45.m00266	1600	23024	25	7	TTHERM_00418580			3677.m00064	1520	56061	23	13	TTHERM_00649240	DRC4B
3704.m00118	570	43642	8	4	TTHERM_00446290			3677.m00064	1563	56061	23	12	TTHERM_00649240	DRC4B		3698.m00105	1485	21719	23	9	TTHERM_00136120
3720.m00095	518	14187	13	5	TTHERM_00561680			3740.m00005	1514	14922	27	8	TTHERM_00762890			3697.m00275	1234	61182	26	17	TTHERM_00192030
247.m00042	509	11663	14	5	TTHERM_01129660			3697.m00168	1507	42429	26	11	TTHERM_00190950	actin		7.m00494	1233	62980	16	7	TTHERM_00105450
3719.m00022	146	49935	4	2	TTHERM_00476610			337.m00009	1438	89765	31	20	TTHERM_01345750	DRC1		7.m00479	1230	157715	24	18	TTHERM_00105300
3732.m00082	500	29292	11	5	TTHERM_00686230			30.m00277	1432	42826	27	16	TTHERM_00312810			3687.m00124	1112	117962	26	19	TTHERM_00317200
3702.m00023	457	74633	14	11	TTHERM_00140960			3684.m00019	1344	94528	29	18	TTHERM_00529650			152.m00110	48	201452	2	2	TTHERM_00859280
108.m00193	450	14589	8	4	TTHERM_00697490			3679.m00002	1310	124428	27	17	TTHERM_00419670	FAP192		3700.m00085	1063	43020	18	9	TTHERM_00149300
304.m00025	443	536029	11	11	TTHERM_01276420			96.m00145	1309	48652	26	11	TTHERM_00655820			3740.m00005	977	14922	23	8	TTHERM_00762890
3716.m00093	427	76166	9	8	TTHERM_00502240			77.m00237	1267	43868	21	13	TTHERM_00577380	LRRC34		3718.m00946	949	50655	19	10
3702.m00093	420	21457	8	3	TTHERM_00143660			3698.m00083	1257	71521	19	11	TTHERM_00134890	PF20		3702.m00096	943	72961	19	10	TTHERM_00143690
3690.m00020	375	15910	4	2	TTHERM_00266390			3697.m00275	1232	61182	30	17	TTHERM_00192030			162.m00065	923	564064	23	20	TTHERM_00912290
3698.m00262	375	87916	10	9	TTHERM_00139700			42.m00299	1230	74931	22	15	TTHERM_00394410			3.m01636	42	192003	2	2	TTHERM_00048800
5.m00611	369	11527	4	3	TTHERM_00075670			3687.m00052	1163	70442	18	10	TTHERM_00316370	DRC3		92.m00130	917	199186	12	6	TTHERM_00641200
3698.m00088	322	16851	6	4	TTHERM_00134940			3700.m00085	1143	43020	22	11	TTHERM_00149300			77.m00237	902	43868	21	13	TTHERM_00577380
3718.m00946	311	50655	4	3				3698.m00105	1125	21719	16	6	TTHERM_00136120			3687.m00052	890	70442	17	11	TTHERM_00316370	DRC3
3702.m00096	305	72961	7	6	TTHERM_00143690			3684.m00123	1073	69798	13	8	TTHERM_00530750			19.m00329	852	16150	13	5	TTHERM_00227270
40.m00277	301	15373	8	3	TTHERM_00382350			117.m00087	1070	36772	20	10	TTHERM_00724700			19.m00382	833	50221	13	10	TTHERM_00227800
14.m00501	272	64644	3	2	TTHERM_00187170			164.m00089	1059	128928	22	17	TTHERM_00923170	TPA9 (Tetrahymena P-type ATPase )		152.m00075	814	55253	20	11	TTHERM_00857910	DRC4A
3.m01925	271	40163	4	1	TTHERM_00051840			7.m00494	1034	62980	15	6	TTHERM_00105450			3686.m00070	800	23220	17	8	TTHERM_00471090
310.m00032	271	12632	4	1	TTHERM_01289080			139.m00128	1019	73858	18	13	TTHERM_00820660	FAP206		337.m00009	739	89765	16	14	TTHERM_01345750	DRC1
3703.m00077	271	37532	6	6	TTHERM_00348390			16.m00315	978	107250	19	11	TTHERM_00193760			96.m00145	733	48652	15	8	TTHERM_00655820
3722.m00040	266	9214	7	2	TTHERM_00526450			92.m00130	973	199186	17	9	TTHERM_00641200	FAP61		30.m00277	717	42826	17	11	TTHERM_00312810
3744.m00027	239	26199	5	3	TTHERM_00706300			152.m00075	952	55253	23	14	TTHERM_00857910	DRC4A		3684.m00123	701	69798	7	4	TTHERM_00530750
88.m00087	238	44970	6	4	TTHERM_00625950	DRC9		3674.m00042	61	139806	2	2	TTHERM_00691510			3710.m00072	689	17082	14	7	TTHERM_00467660
3677.m00064	234	56061	3	1	TTHERM_00649240	DRC4B		8.m00502	61	153148	2	2	TTHERM_00122270			3709.m00032	683	101618	16	14	TTHERM_00473320	DRC7
96.m00145	231	48652	6	5	TTHERM_00655820			3700.m00030	926	242300	19	15	TTHERM_00148750			3682.m00028	648	17775	11	6	TTHERM_00823670
3733.m00024	223	23369	8	4	TTHERM_00578640			90.m00169	911	13581	13	4	TTHERM_00633360			3697.m00168	640	42429	14	9	TTHERM_00190950	actin
3700.m00030	223	242300	3	1	TTHERM_00148750			48.m00205	895	34236	17	7	TTHERM_00430020	RSP		90.m00169	618	13581	9	3	TTHERM_00633360
22.m00354	223	18306	4	2	TTHERM_00257230			3709.m00032	890	101618	19	11	TTHERM_00473320	DRC7		157.m00066	608	62867	11	6	TTHERM_00884620
6.m00529	220	62876	2	1	TTHERM_00088050			3718.m00946	867	50655	19	13				3698.m00083	589	71521	9	7	TTHERM_00134890
3716.m00005	207	531625	7	6	TTHERM_00499300			30.m00348	850	59527	19	10	TTHERM_00313520	RSP8		180.m00073	589	60586	12	10	TTHERM_00971830	DRC2
3676.m00029	205	27487	3	2	TTHERM_00773350			19.m00382	815	50221	17	13	TTHERM_00227800			3716.m00032	551	28539	10	6	TTHERM_00499570
3715.m00136	204	39867	3	3	TTHERM_00498260			19.m00329	793	16150	12	5	TTHERM_00227270			5.m00611	538	11527	8	4	TTHERM_00075670
117.m00087	203	36772	7	5	TTHERM_00724700			48.m00284	791	478813	18	17	TTHERM_00433800			88.m00087	538	44970	16	8	TTHERM_00625950	DRC9
1.m00658	202	550334	17	1	TTHERM_00006020			180.m00073	786	60586	17	10	TTHERM_00971830	DRC2		3703.m00077	520	37532	9	6	TTHERM_00348390
3673.m00059	201	28862	6	5	TTHERM_00716240			279.m00026	766	40950	17	7	TTHERM_01220370			3690.m00020	479	15910	6	4	TTHERM_00266390
3711.m00047	196	25210	5	4	TTHERM_00492760			3698.m00262	755	87916	24	12	TTHERM_00139700			3.m01976	469	160003	8	6	TTHERM_00043920
6.m00440	190	15348	3	3	TTHERM_00085180			3716.m00032	743	28539	11	7	TTHERM_00499570			265.m00033	464	66225	8	6	TTHERM_01179840
3737.m00035	186	263251	3	1	TTHERM_00688600			3704.m00118	737	43642	11	5	TTHERM_00446290			2.m02242	461	81192	9	6	TTHERM_00037080
3687.m00124	181	117962	4	4	TTHERM_00317200			3.m01976	651	160003	13	9	TTHERM_00043920			3700.m00030	460	242300	7	6	TTHERM_00148750
3732.m00074	172	21022	4	3	TTHERM_00686150			3711.m00047	644	25210	16	8	TTHERM_00492760			108.m00193	454	14589	11	6	TTHERM_00697490
19.m00382	169	50221	3	3	TTHERM_00227800			2.m02242	644	81192	10	7	TTHERM_00037080			279.m00026	436	40950	6	4	TTHERM_01220370
3.m01917	169	31403	4	3	TTHERM_00047480			3686.m00070	638	23220	12	7	TTHERM_00471090			3704.m00118	434	43642	7	4	TTHERM_00446290
30.m00277	167	42826	4	4	TTHERM_00312810			47.m00290	620	57791	12	8	TTHERM_00427590			42.m00299	432	74931	9	9	TTHERM_00394410
3689.m00153	162	51877	2	1	TTHERM_00339810			3690.m00020	599	15910	8	3	TTHERM_00266390			3733.m00016	428	76031	6	4	TTHERM_00578560
3698.m00005	162	17892	3	3	TTHERM_00131110			115.m00079	559	45089	17	8	TTHERM_00721150			164.m00089	420	128928	9	8	TTHERM_00923170
3702.m00099	149	41063	3	1	TTHERM_00143720			3.m01998	558	274355	16	9	TTHERM_00045060			3700.m00234	417	96827	14	12	TTHERM_00151820	DRC11A
3680.m00140	149	34091	3	2	TTHERM_00487140			3676.m00028	554	33166	10	3	TTHERM_00773340			22.m00354	399	18306	8	3	TTHERM_00257230
2.m02033	149	17930	3	3	TTHERM_00028740			3700.m00234	554	96827	13	8	TTHERM_00151820	DRC11A		129.m00110	397	36907	11	8	TTHERM_00777250
13.m00286	140	62445	2	2	TTHERM_00155370			52.m00238	549	32756	11	6	TTHERM_00449470			3732.m00082	397	29292	9	4	TTHERM_00686230
3680.m00086	139	483979	5	4	TTHERM_00486600			3735.m00098	548	490023	10	9	TTHERM_00558640			3676.m00028	393	33166	7	4	TTHERM_00773340
157.m00066	137	62867	5	3	TTHERM_00884620			203.m00051	219	498317	3	3	TTHERM_01027670			3733.m00024	393	23369	9	4	TTHERM_00578640
181.m00060	132	28971	2	1	TTHERM_00974270			1.m00832	547	170898	11	7	TTHERM_00011780			7.m00423	390	71624	5	4	TTHERM_00102740	DRC5
3676.m00015	131	72640	3	3	TTHERM_00773210			3698.m00005	521	17892	9	5	TTHERM_00131110			3698.m00262	389	87916	11	8	TTHERM_00139700
3700.m00234	128	96827	2	2	TTHERM_00151820	DRC11A		129.m00110	521	36907	10	6	TTHERM_00777250			48.m00205	369	34236	9	5	TTHERM_00430020
358.m00012	122	22692	1	1	TTHERM_01386050			19.m00360	488	55036	13	8	TTHERM_00227580			3719.m00028	364	29257	7	5	TTHERM_00476670
30.m00229	121	46070	2	2	TTHERM_00312330			5.m00611	484	11527	6	3	TTHERM_00075670			16.m00315	346	107250	8	6	TTHERM_00193760
16.m00313	114	35293	3	3	TTHERM_00193740			3675.m00036	480	61086	8	7	TTHERM_00584850			52.m00238	342	32756	9	5	TTHERM_00449470
3677.m00066	109	179429	2	2	TTHERM_00649260			14.m00501	464	64644	8	5	TTHERM_00187170			30.m00229	340	46070	5	2	TTHERM_00312330
268.m00038	108	37665	2	2	TTHERM_01190430			3701.m00104	464	33571	9	7	TTHERM_00218910			30.m00348	336	59527	5	3	TTHERM_00313520
3.m01928	106	59038	7	1	TTHERM_00049060			3681.m00024	462	67958	11	9	TTHERM_00441960			310.m00032	333	12632	5	2	TTHERM_01289080
42.m00221	106	13060	3	1	TTHERM_00391600			117.m00100	461	45597	9	6	TTHERM_00725820			45.m00241	333	111549	9	8	TTHERM_00418270
265.m00033	105	66225	2	2	TTHERM_01179840			229.m00039	458	302929	7	4	TTHERM_01092380			3689.m00153	326	51877	4	2	TTHERM_00339810
3720.m00082	99	57300	3	1	TTHERM_00561540			3702.m00093	456	21457	9	4	TTHERM_00143660			19.m00360	312	55036	9	6	TTHERM_00227580
172.m00085	99	13047	2	2	TTHERM_00943010			3681.m00116	447	616800	14	8	TTHERM_00442880			3711.m00047	310	25210	6	5	TTHERM_00492760
52.m00303	98	15035	1	1	TTHERM_00454080			265.m00033	446	66225	9	5	TTHERM_01179840			6.m00549	310	198263	6	6	TTHERM_00089240
1.m00688	98	98855	8	1	TTHERM_00006320			3710.m00072	445	17082	10	5	TTHERM_00467660			40.m00277	308	15373	8	4	TTHERM_00382350
138.m00104	97	10187	2	1	TTHERM_00812780			42.m00235	436	65291	10	8	TTHERM_00392730			3702.m00023	305	74633	10	6	TTHERM_00140960
3697.m00090	96	11321	1	1	TTHERM_00189170			13.m00287	429	57750	7	6	TTHERM_00155380			3720.m00095	302	14187	7	5	TTHERM_00561680
3711.m00046	96	15774	2	2	TTHERM_00492750			87.m00171	427	57226	8	5	TTHERM_00623040			3686.m00084	302	38379	6	5	TTHERM_00471260
3693.m00011	94	32216	1	1	TTHERM_00370750			72.m00131	425	561852	9	8	TTHERM_00551040			3684.m00019	299	94528	8	6	TTHERM_00529650
256.m00035	92	24270	2	2	TTHERM_01151600			3720.m00095	425	14187	8	4	TTHERM_00561680			3681.m00023	294	29459	5	3	TTHERM_00441950
22.m00270	90	506166	2	2	TTHERM_00252430			3738.m00001	421	185101	11	8	TTHERM_00780430			3738.m00001	291	185101	6	4	TTHERM_00780430
3682.m00028	90	17775	2	2	TTHERM_00823670			3721.m00099	407	80002	8	5	TTHERM_00566810			3710.m00100	286	169620	6	6	TTHERM_00467950
274.m00034	89	64204	2	2	TTHERM_01207630			45.m00241	406	111549	8	6	TTHERM_00418270			5.m00520	283	78948	7	6	TTHERM_00079230
279.m00026	88	40950	1	1	TTHERM_01220370			3676.m00029	404	27487	8	4	TTHERM_00773350			3693.m00086	276	234265	4	2	TTHERM_00372530
470.m00007	88	46035	2	1	TTHERM_01565130			3682.m00028	398	17775	7	3	TTHERM_00823670			14.m00501	276	64644	5	5	TTHERM_00187170
3732.m00081	87	7911	1	1	TTHERM_00686220			3719.m00028	397	29257	9	6	TTHERM_00476670			13.m00287	273	57750	5	5	TTHERM_00155380
3721.m00078	86	521147	1	1	TTHERM_00565600			256.m00018	394	460603	10	5	TTHERM_01151430			6.m00440	270	15348	6	3	TTHERM_00085180
54.m00157	84	36623	2	2	TTHERM_00460500			6.m00440	392	15348	7	4	TTHERM_00085180			87.m00171	270	57226	4	4	TTHERM_00623040
110.m00099	82	74303	9	1	TTHERM_00703500			252.m00032	385	198750	8	8	TTHERM_01142770			3706.m00050	269	39603	5	5	TTHERM_00238810
251.m00034	81	81880	5	1	TTHERM_01141490			3.m01925	383	40163	5	2	TTHERM_00051840			13.m00286	264	62445	5	3	TTHERM_00155370
3689.m00095	81	88697	1	1	TTHERM_00338210			187.m00073	383	304433	7	6	TTHERM_00994400			3702.m00093	250	21457	5	3	TTHERM_00143660
115.m00079	81	45089	4	3	TTHERM_00721150			13.m00343	371	55690	5	4	TTHERM_00157940			117.m00087	249	36772	10	8	TTHERM_00724700
14.m00453	78	123608	4	2	TTHERM_00185640			3735.m00042	370	88618	6	5	TTHERM_00558060			1.m00658	249	550334	15	3	TTHERM_00006020
2.m02357	76	102686	2	2	TTHERM_00038990			3715.m00136	360	39867	7	5	TTHERM_00498260			3715.m00136	231	39867	7	4	TTHERM_00498260
204.m00044	74	134026	3	1	TTHERM_01028860			3681.m00023	359	29459	6	5	TTHERM_00441950			247.m00042	246	11663	7	5	TTHERM_01129660
3684.m00019	72	94528	1	1	TTHERM_00529650			3703.m00077	354	37532	11	6	TTHERM_00348390			3704.m00110	80	114978	2	2	TTHERM_00446220
3704.m00013	71	17325	1	1	TTHERM_00444240			3680.m00141	353	85008	7	5	TTHERM_00487150			3681.m00030	66	131325	2	2	TTHERM_00442020
445.m00009	70	33295	1	1	TTHERM_01528520			88.m00087	344	44970	12	10	TTHERM_00625950	DRC9		3715.m00037	242	110327	2	2	TTHERM_00497260
205.m00065	70	314375	5	1	TTHERM_01034400			30.m00229	342	46070	5	2	TTHERM_00312330			3673.m00059	237	28862	7	4	TTHERM_00716240
167.m00074	69	21722	1	1	TTHERM_00929590			3701.m00014	342	28206	6	5	TTHERM_00216010			3681.m00116	234	616800	8	7	TTHERM_00442880
162.m00065	69	564064	2	2	TTHERM_00912290			22.m00354	331	18306	8	3	TTHERM_00257230			3676.m00029	231	27487	5	4	TTHERM_00773350
16.m00315	68	107250	1	1	TTHERM_00193760			7.m00423	328	71624	7	7	TTHERM_00102740	DRC5		1.m00832	231	170898	5	4	TTHERM_00011780
132.m00116	67	56626	2	2	TTHERM_00787300			3732.m00082	321	29292	7	3	TTHERM_00686230			16.m00460	222	197151	5	4	TTHERM_00196190
3698.m00148	66	31512	2	1	TTHERM_00137550			3733.m00024	317	23369	7	5	TTHERM_00578640			3706.m00216	219	103907	3	3	TTHERM_00242510
3719.m00028	65	29257	1	1	TTHERM_00476670			157.m00066	315	62867	10	7	TTHERM_00884620			3715.m00132	216	262654	4	4	TTHERM_00498220
3731.m00038	64	73354	5	1	TTHERM_00670430			247.m00042	313	11663	8	4	TTHERM_01129660			181.m00060	214	28971	8	6	TTHERM_00974270	CFAP77
3681.m00024	62	67958	3	2	TTHERM_00441960			3704.m00110	133	114978	4	2	TTHERM_00446220			2.m02357	213	102686	3	3	TTHERM_00038990
3675.m00092	61	131390	1	1	TTHERM_00585420			3713.m00146	312	57701	7	7	TTHERM_00406590			6.m00636	205	147200	3	3	TTHERM_00094070
8.m00450	60	21168	1	1	TTHERM_00118740			3693.m00086	304	234265	5	3	TTHERM_00372530			17.m00398	213	17751	3	3	TTHERM_00205170
3.m01702	60	93915	6	1	TTHERM_00046530			3706.m00050	304	39603	5	3	TTHERM_00238810			3701.m00014	208	28206	5	4	TTHERM_00216010
673.m00002	60	78578	5	1	TTHERM_01802850			48.m00206	302	223073	7	7	TTHERM_00430030			252.m00032	207	198750	6	6	TTHERM_01142770
3691.m00063	60	69581	1	1	TTHERM_00299910			17.m00398	299	17751	9	5	TTHERM_00205170			3688.m00161	206	182226	5	5	TTHERM_00290850
327.m00018	60	137707	2	1	TTHERM_01326880			3677.m00066	292	179429	8	8	TTHERM_00649260	CCDC81		3717.m00110	145	186682	3	3	TTHERM_00522980
311.m00019	59	241520	2	2	TTHERM_01293240			16.m00460	292	197151	5	4	TTHERM_00196190			30.m00195	199	102264	5	5	TTHERM_00311970
3723.m00020	59	91870	2	1	TTHERM_00506920			6.m00549	292	198263	6	6	TTHERM_00089240			3711.m00046	189	15774	2	1	TTHERM_00492750
3713.m00035	59	97421	2	1	TTHERM_00399430			3715.m00098	288	44497	5	3	TTHERM_00497880			3729.m00094	186	23862	7	3	TTHERM_00549500
6.m00484	59	111511	4	1	TTHERM_00085620			260.m00017	280	157994	5	3	TTHERM_01164060			172.m00085	184	13047	4	2	TTHERM_00943010
42.m00299	59	74931	1	1	TTHERM_00394410			6.m00529	279	62876	3	1	TTHERM_00088050			7.m00462	176	71627	2	2	TTHERM_00105110
2.m02275	58	28545	2	2	TTHERM_00037090			37.m00177	276	65186	5	3	TTHERM_00354740			52.m00303	176	15035	4	2	TTHERM_00454080
337.m00009	58	89765	1	1	TTHERM_01345750	DRC1		3711.m00055	272	62514	8	5	TTHERM_00492840			13.m00537	176	81942	3	3	TTHERM_00158520
6.m00539	58	209810	4	1	TTHERM_00088150			3702.m00023	269	74633	10	7	TTHERM_00140960			115.m00079	174	45089	8	4	TTHERM_00721150
143.m00098	57	87465	1	1	TTHERM_00827160			3689.m00153	263	51877	3	2	TTHERM_00339810			3689.m00095	174	88697	3	3	TTHERM_00338210
240.m00029	57	54883	3	1	TTHERM_01111020			265.m00027	258	49501	5	5	TTHERM_01179780			3711.m00055	171	62514	3	2	TTHERM_00492840
86.m00107	56	264636	4	1	TTHERM_00617810			3733.m00016	251	76031	4	3	TTHERM_00578560			3698.m00005	166	17892	3	3	TTHERM_00131110
3681.m00023	56	29459	1	1	TTHERM_00441950			3688.m00161	246	182226	6	6	TTHERM_00290850			47.m00290	163	57791	3	3	TTHERM_00427590
3694.m00050	55	122434	3	1	TTHERM_00277580			3731.m00056	241	38836	5	2	TTHERM_00670610			3698.m00088	161	16851	2	2	TTHERM_00134940
143.m00084	54	160796	2	1	TTHERM_00827020			3676.m00015	238	72640	6	5	TTHERM_00773210			48.m00311	160	21132	4	2	TTHERM_00434070
3680.m00034	54	173482	2	1	TTHERM_00486070			3716.m00093	226	76166	6	4	TTHERM_00502240			3.m01917	160	31403	5	5	TTHERM_00047480
42.m00235	54	65291	2	1	TTHERM_00392730			47.m00277	222	29035	3	3	TTHERM_00427460			358.m00012	158	22692	3	3	TTHERM_01386050
117.m00100	54	45597	1	1	TTHERM_00725820			16.m00502	222	99609	4	3	TTHERM_00196610			48.m00206	158	223073	4	3	TTHERM_00430030
133.m00074	54	35468	3	1	TTHERM_00790590			5.m00520	222	78948	4	3	TTHERM_00079230			3.m01998	156	274355	4	4	TTHERM_00045060
3698.m00139	53	89369	1	1	TTHERM_00136460			3.m01917	220	31403	5	5	TTHERM_00047480			3735.m00066	152	495759	6	3	TTHERM_00558310
3693.m00086	53	234265	2	2	TTHERM_00372530			3672.m00021	217	48150	4	3	TTHERM_00760390			14.m00482	152	95500	2	2	TTHERM_00185930
21.m00270	53	203712	4	2	TTHERM_00245440			108.m00193	216	14589	4	2	TTHERM_00697490			3701.m00104	152	33571	5	5	TTHERM_00218910
265.m00039	53	26328	1	1	TTHERM_01179900			274.m00034	216	64204	6	5	TTHERM_01207630			13.m00343	151	55690	3	3	TTHERM_00157940
152.m00075	53	55253	2	2	TTHERM_00857910	DRC4A		3692.m00009	215	110414	7	6	TTHERM_00293350			3680.m00141	148	85008	3	2	TTHERM_00487150
2.m02145	52	163317	1	1	TTHERM_00037340			3715.m00132	214	262654	5	5	TTHERM_00498220			3688.m00033	144	59776	5	1	TTHERM_00285560
3701.m00014	52	28206	1	1	TTHERM_00216010			6.m00508	204	32630	6	4	TTHERM_00086850			3681.m00024	141	67958	3	2	TTHERM_00441960
3677.m00089	52	85456	4	1	TTHERM_00649490			3718.m00065	199	109008	3	2	TTHERM_00535760			3708.m00090	139	240507	4	3	TTHERM_00439120
2.m02324	52	34109	2	1	TTHERM_00039050			3716.m00127	195	59708	2	2	TTHERM_00502580			3722.m00040	138	9214	5	2	TTHERM_00526450
3729.m00034	52	145396	2	1	TTHERM_00545790			3674.m00075	194	57838	4	4	TTHERM_00691840			3712.m00046	137	50907	3	2	TTHERM_00455540
91.m00115	51	35579	1	1	TTHERM_00636970			199.m00044	193	125438	4	4	TTHERM_01018330			198.m00059	136	29058	2	1	TTHERM_01016050
3736.m00020	51	35212	1	1	TTHERM_00660320			3.m01671	192	50136	4	3	TTHERM_00047680			117.m00100	135	45597	4	4	TTHERM_00725820
3737.m00031	51	29317	2	1	TTHERM_00688560			3.m01683	192	427225	3	2	TTHERM_00049190			3692.m00009	133	110414	4	4	TTHERM_00293350
139.m00130	50	60859	2	2	TTHERM_00820680			3716.m00982	188	30518	4	4				256.m00035	131	24270	3	2	TTHERM_01151600
3708.m00135	50	174450	2	1	TTHERM_00440610			42.m00201	188	105106	3	2	TTHERM_00391400			3713.m00146	128	57701	2	2	TTHERM_00406590
3741.m00044	50	91627	1	1	TTHERM_00842620			285.m00027	188	56859	2	1	TTHERM_01232280			3712.m00049	127	70995	2	2	TTHERM_00455570
3729.m00094	50	23862	1	1	TTHERM_00549500			108.m00158	184	116692	7	6	TTHERM_00697090			170.m00104	126	94116	2	1	TTHERM_00938820
3728.m00033	49	23524	2	1	TTHERM_00538810			112.m00116	182	99126	3	3	TTHERM_00713200			119.m00110	123	31376	3	2	TTHERM_00732640
3696.m00025	49	295894	2	1	TTHERM_00304360			3689.m00095	182	88697	2	1	TTHERM_00338210			3.m01874	123	172054	2	2	TTHERM_00052490
3674.m00075	49	57838	1	1	TTHERM_00691840			3728.m00093	181	71480	2	1	TTHERM_00540420			87.m00241	123	41622	2	2	TTHERM_00624730
13.m00447	49	42052	1	1	TTHERM_00160960			256.m00023	180	28859	5	4	TTHERM_01151500			3741.m00004	119	28469	1	1	TTHERM_00841210
172.m00055	49	166149	2	1	TTHERM_00942700			1.m00658	179	550334	15	1	TTHERM_00006020			242.m00038	118	51084	3	3	TTHERM_01119520
3712.m00915	48	110922	3	1				3737.m00035	174	263251	3	1	TTHERM_00688600			3677.m00066	117	179429	2	2	TTHERM_00649260	CCDC81
32.m00295	48	109864	2	1	TTHERM_00324460			48.m00311	173	21132	4	3	TTHERM_00434070			3693.m00011	117	32216	2	2	TTHERM_00370750
40.m00303	47	85111	2	2	TTHERM_00383600			242.m00038	171	51084	3	2	TTHERM_01119520			54.m00157	117	36623	2	2	TTHERM_00460500
3687.m00140	47	100476	2	1	TTHERM_00317360			181.m00060	171	28971	4	3	TTHERM_00974270			3708.m00136	116	107148	5	3	TTHERM_00440620	DRC9?
119.m00110	46	31376	1	1	TTHERM_00732640			358.m00012	170	22692	2	2	TTHERM_01386050			3697.m00090	115	11321	3	3	TTHERM_00189170
198.m00059	46	29058	1	1	TTHERM_01016050			1.m00842	169	25191	3	2	TTHERM_00011880			2.m02033	115	17930	2	2	TTHERM_00028740
275.m00026	46	132677	1	1	TTHERM_01211840			3735.m00066	168	495759	4	4	TTHERM_00558310			225.m00042	115	89337	1	1	TTHERM_01084200
172.m00060	45	83367	1	1	TTHERM_00942750			40.m00303	166	85111	2	2	TTHERM_00383600			133.m00089	115	77180	1	1	TTHERM_00790740
164.m00087	45	131396	1	1	TTHERM_00923150			3729.m00094	165	23862	3	3	TTHERM_00549500			6.m00529	113	62876	1	1	TTHERM_00088050
3695.m00081	45	147865	1	1	TTHERM_00344080			3.m01874	165	172054	4	3	TTHERM_00052490			3721.m00099	113	80002	2	2	TTHERM_00566810
3711.m00060	45	10127	2	1	TTHERM_00492890			3715.m00037	162	110327	3	3	TTHERM_00497260			138.m00104	113	10187	3	2	TTHERM_00812780
157.m00075	44	402626	2	2	TTHERM_00885700			3717.m00093	161	28686	2	1	TTHERM_00522810			3738.m00061	113	31255	2	1	TTHERM_00781030
3675.m00036	44	61086	1	1	TTHERM_00584850			225.m00042	161	89337	3	2	TTHERM_01084200			3682.m00030	111	22998	1	1	TTHERM_00823690
152.m00072	44	93190	2	1	TTHERM_00857880			3706.m00216	160	103907	4	3	TTHERM_00242510			37.m00248	111	209474	3	1	TTHERM_00355450
3689.m00001	43	45171	1	1	TTHERM_00333210			3716.m00033	160	217789	3	3	TTHERM_00499580			3679.m00002	111	124428	3	3	TTHERM_00419670	FAP192
140.m00092	43	155140	1	1	TTHERM_00822220			8.m00448	159	21302	3	2	TTHERM_00118720			3744.m00027	110	26199	3	2	TTHERM_00706300
3730.m00045	43	104214	1	1	TTHERM_00678340			3680.m00140	158	34091	2	1	TTHERM_00487140			42.m00221	110	13060	3	1	TTHERM_00391600
132.m00091	43	53302	2	1	TTHERM_00787050			79.m00158	157	39678	4	2	TTHERM_00582060			3715.m00098	108	44497	1	1	TTHERM_00497880
3677.m00085	42	44989	2	1	TTHERM_00649450			8.m00450	156	21168	4	3	TTHERM_00118740			3732.m00074	108	21022	2	1	TTHERM_00686150
336.m00021	42	80481	2	1	TTHERM_01344740			1.m01055	152	67520	2	2	TTHERM_00023940			327.m00018	107	137707	4	1	TTHERM_01326880
122.m00087	42	19328	1	1	TTHERM_00752170			3710.m00100	150	169620	3	3	TTHERM_00467950			3.m01762	106	50285	1	1	TTHERM_00046480
77.m00223	42	24664	1	1	TTHERM_00577240			13.m00515	149	16521	2	1	TTHERM_00161660			76.m00218	104	59955	3	1	TTHERM_00571860
5.m00405	42	45971	2	1	TTHERM_00077080			3736.m00020	147	35212	2	2	TTHERM_00660320			3675.m00036	103	61086	2	2	TTHERM_00584850
13.m00468	41	16308	2	1	TTHERM_00161170			256.m00035	144	24270	4	3	TTHERM_01151600			3716.m00128	103	83011	1	1	TTHERM_00502590
3694.m00007	41	3318	1	1	TTHERM_00277130			3719.m00044	143	239986	3	3	TTHERM_00476840			3679.m00102	102	110715	2	2	TTHERM_00420720
47.m00290	41	57791	1	1	TTHERM_00427590			3681.m00140	143	45986	2	2	TTHERM_00443120			182.m00071	100	101495	1	1	TTHERM_00977740
45.m00258	41	229174	1	1	TTHERM_00418500			3725.m00067	142	65841	3	3	TTHERM_00616340			236.m00038	97	102154	2	1	TTHERM_01106200
3710.m00101	41	152019	1	1	TTHERM_00467960			270.m00046	141	23084	2	2	TTHERM_01194830			42.m00235	97	65291	3	3	TTHERM_00392730
3672.m00050	41	138740	2	1	TTHERM_00760680			214.m00041	139	36800	4	2	TTHERM_01054200			251.m00034	94	81880	7	1	TTHERM_01141490
3741.m00003	41	143939	1	1	TTHERM_00841200			119.m00110	139	31376	3	3	TTHERM_00732640			3.m01708	94	149162	2	1	TTHERM_00046390
3737.m00022	41	510437	1	1	TTHERM_00688470			3698.m00148	138	31512	3	3	TTHERM_00137550			211.m00061	94	39263	1	1	TTHERM_01049350
5.m00439	41	16975	2	1	TTHERM_00077420			2.m02357	138	102686	2	2	TTHERM_00038990			265.m00026	93	19115	1	1	TTHERM_01179770
54.m00225	40	575983	1	1	TTHERM_00463170			3701.m00148	137	55871	2	2	TTHERM_00219350			110.m00099	93	74303	11	1	TTHERM_00703500
16.m00384	40	116699	2	1	TTHERM_00194440			14.m00295	136	105218	3	3	TTHERM_00170170			3694.m00050	93	122434	7	1	TTHERM_00277580
132.m00083	40	140342	2	1	TTHERM_00786970			92.m01213	135	17323	2	2				112.m00116	92	99126	1	1	TTHERM_00713200
136.m00116	40	137148	1	1	TTHERM_00804740			151.m00109	135	149548	2	2	TTHERM_00856750			3680.m00138	91	113541	1	1	TTHERM_00487120
3717.m00117	40	178849	1	1	TTHERM_00523050			30.m00292	135	42545	3	2	TTHERM_00312960			3716.m00033	91	217789	2	2	TTHERM_00499580
3690.m00161	40	312247	2	1	TTHERM_00275800			3722.m00040	133	9214	4	1	TTHERM_00526450			139.m00129	89	62190	1	1	TTHERM_00820670
145.m00120	40	15731	1	1	TTHERM_00835380			132.m00116	132	56626	5	3	TTHERM_00787300			3681.m00140	89	45986	1	1	TTHERM_00443120
16.m00499	40	33073	1	1	TTHERM_00196580			3697.m00090	130	11321	3	2	TTHERM_00189170			3719.m00031	89	15390	1	1	TTHERM_00476710
630.m00002	40	118954	2	1	TTHERM_01756620			190.m00076	130	45473	2	1	TTHERM_01001470			3.m01925	89	40163	1	1	TTHERM_00051840
271.m00036	40	67774	2	1	TTHERM_01197050			3734.m00020	130	39055	2	2	TTHERM_00681790			3682.m00052	87	32780	1	1	TTHERM_00823930
152.m00110	40	201452	1	1	TTHERM_00859280			231.m00034	129	73893	3	2	TTHERM_01094880			6.m00470	86	147013	1	1	TTHERM_00085480
13.m00391	40	159903	1	1	TTHERM_00158420			470.m00007	128	46035	3	1	TTHERM_01565130			5.m00439	85	16975	1	1	TTHERM_00077420
163.m00045	39	108597	1	1	TTHERM_00918480			3.m01708	128	149162	3	2	TTHERM_00046390			3729.m00034	84	145396	5	1	TTHERM_00545790
1.m00661	39	1037446	2	1	TTHERM_00006050			230.m00035	127	165621	3	3	TTHERM_01093530			72.m00131	83	561852	2	2	TTHERM_00551040
115.m00147	38	105646	3	1	TTHERM_00721830			3708.m00090	125	240507	2	2	TTHERM_00439120			6.m00366	82	42079	1	1	TTHERM_00083450
3739.m00072	38	94814	1	1	TTHERM_00729210			48.m00204	124	24278	2	1	TTHERM_00430010			77.m00146	82	131669	1	1	TTHERM_00575440
276.m00023	38	269346	2	1	TTHERM_01212890			19.m00324	123	114000	2	2	TTHERM_00227220			285.m00027	82	56859	1	1	TTHERM_01232280
21.m00275	38	119955	2	1	TTHERM_00245490			30.m00195	121	102264	5	4	TTHERM_00311970			3686.m00140	81	25074	1	1	TTHERM_00471850
52.m00158	38	163992	1	1	TTHERM_00448610			3697.m00189	121	185505	2	2	TTHERM_00191160			3704.m00007	81	55808	1	1	TTHERM_00444180
95.m00081	38	981316	1	1	TTHERM_00650510			252.m00039	120	21415	3	2	TTHERM_01142730			270.m00027	81	29389	2	2	TTHERM_01194640
6.m00442	37	128904	2	1	TTHERM_00085200			3744.m00027	120	26199	3	3	TTHERM_00706300			3676.m00015	81	72640	2	2	TTHERM_00773210
197.m00080	37	167640	3	1	TTHERM_01014760			3708.m00014	120	87796	2	2	TTHERM_00437360			3.m01928	80	59038	5	1	TTHERM_00049060
188.m00072	37	15329	1	1	TTHERM_00997710			3709.m00104	119	125454	3	2	TTHERM_00475060	FAP337		107.m00117	79	150075	2	2	TTHERM_00694540
3683.m00046	37	173936	1	1	TTHERM_00825520			7.m00462	116	71627	3	3	TTHERM_00105110			3676.m00027	79	17620	1	1	TTHERM_00773330
136.m00113	36	248066	1	1	TTHERM_00804710			298.m00024	116	117056	2	2	TTHERM_01262850			310.m00045	79	24153	2	2	TTHERM_01289110
3693.m00050	36	267614	1	1	TTHERM_00371140			110.m00115	116	68614	2	2	TTHERM_00703660			132.m00116	79	56626	2	2	TTHERM_00787300
3.m01708	36	149162	1	1	TTHERM_00046390			198.m00059	115	29058	3	3	TTHERM_01016050			14.m00391	78	171760	7	1	TTHERM_00181060
3743.m00002	36	115458	1	1	TTHERM_00836570			3704.m00132	114	105619	2	2	TTHERM_00446430			3686.m00094	77	113978	1	1	TTHERM_00471370
90.m00132	36	96562	1	1	TTHERM_00632990			3680.m00087	114	29579	2	1	TTHERM_00486610			3702.m00210	76	110211	3	2	TTHERM_00145830
3701.m00004	36	151107	1	1	TTHERM_00215910			3700.m01683	113	32751	4	3				139.m00128	75	73858	2	2	TTHERM_00820660
3712.m00066	36	109192	2	1	TTHERM_00456740			170.m00088	112	69805	2	1	TTHERM_00939100			3716.m00025	75	55603	1	1	TTHERM_00499500
3.m01802	36	754008	2	1	TTHERM_00046200			265.m00026	111	19115	2	2	TTHERM_01179770			3735.m00071	75	24931	1	1	TTHERM_00558360
68.m00165	35	64695	1	1	TTHERM_00532180			6.m00636	110	147200	2	2	TTHERM_00094070			151.m00109	74	149548	2	2	TTHERM_00856750
3688.m00002	35	258016	2	1	TTHERM_00285250			2.m02347	110	38054	2	2	TTHERM_00030190			3709.m00046	74	59291	1	1	TTHERM_00474460
3674.m00085	35	70186	1	1	TTHERM_00691940			203.m00030	110	17523	2	1	TTHERM_01027460			40.m00197	73	48795	1	1	TTHERM_00378580
8.m00502	35	153148	1	1	TTHERM_00122270			268.m00038	109	37665	3	2	TTHERM_01190430			275.m00026	72	132677	3	1	TTHERM_01211840
21.m00249	35	141475	1	1	TTHERM_00245220			140.m00054	109	433105	2	2	TTHERM_00821790			3716.m00093	72	76166	3	3	TTHERM_00502240
6.m00508	35	32630	1	1	TTHERM_00086850			3674.m00070	109	223593	2	2	TTHERM_00691790			16.m00502	72	99609	1	1	TTHERM_00196610
3741.m00017	35	246291	2	1	TTHERM_00841350			16.m00313	107	35293	2	2	TTHERM_00193740			41.m00253	72	94941	2	2	TTHERM_00388510
3673.m00053	35	621685	1	1	TTHERM_00716180			3679.m00102	106	110715	2	1	TTHERM_00420720			3693.m00018	71	209943	1	1	TTHERM_00370820
3735.m00022	35	57477	1	1	TTHERM_00557860			236.m00037	106	522499	2	1	TTHERM_01106190			204.m00044	70	134026	3	1	TTHERM_01028860
1.m01069	35	164217	1	1	TTHERM_00024080			3726.m00057	106	86490	1	1	TTHERM_00590090			3696.m00025	70	295894	4	1	TTHERM_00304360
42.m00231	35	215181	1	1	TTHERM_00392690			154.m00119	106	58922	2	2	TTHERM_00865310			230.m00035	70	165621	1	1	TTHERM_01093530
2.m02046	35	210595	2	1	TTHERM_00030240			3686.m00140	106	25074	2	2	TTHERM_00471850			294.m00029	70	270495	3	1	TTHERM_01253430
3710.m00113	34	84553	1	1	TTHERM_00469080			3704.m00013	105	17325	1	1	TTHERM_00444240			13.m00515	69	16521	1	1	TTHERM_00161660
3681.m00112	34	86014	1	1	TTHERM_00442840			188.m00072	104	15329	2	2	TTHERM_00997710			3707.m00109	69	66101	1	1	TTHERM_00058800
214.m00056	34	129516	2	1	TTHERM_01054350			3673.m00059	104	28862	4	2	TTHERM_00716240			1.m00845	67	542311	2	1	TTHERM_00011910
1.m00845	34	542311	1	1	TTHERM_00011910			3703.m00108	102	35557	2	2	TTHERM_00348700			205.m00065	67	314375	4	1	TTHERM_01034400
3679.m00092	34	59423	1	1	TTHERM_00420620			310.m00045	102	24153	1	1	TTHERM_01289110			16.m00384	67	116699	3	1	TTHERM_00194440
14.m00391	34	171760	1	1	TTHERM_00181060			3698.m00088	102	16851	1	1	TTHERM_00134940			108.m00158	67	116692	1	1	TTHERM_00697090
3696.m00123	34	129322	1	1	TTHERM_00310400			3708.m00136	102	107148	3	3	TTHERM_00440620	DRC9?		3713.m00100	67	46544	1	1	TTHERM_00402120
3674.m00023	34	100994	1	1	TTHERM_00691320			170.m00104	102	94116	2	2	TTHERM_00938820			16.m00456	66	43063	1	1	TTHERM_00196150
47.m00193	34	133650	1	1	TTHERM_00424640			8.m00347	101	79057	3	3	TTHERM_00112730			3709.m00044	66	10920	2	1	TTHERM_00474440
3686.m00137	34	70600	1	1	TTHERM_00471820			110.m00099	100	74303	12	1	TTHERM_00703500			45.m00183	66	284128	2	2	TTHERM_00415670
173.m00032	34	106869	1	1	TTHERM_00944080			3682.m00052	100	32780	2	1	TTHERM_00823930			1.m00688	66	98855	4	1	TTHERM_00006320
190.m00063	34	12280	1	1	TTHERM_01001340			3722.m00008	98	28641	1	1	TTHERM_00525130			3737.m00031	66	29317	5	1	TTHERM_00688560
107.m00094	34	394305	1	1	TTHERM_00694300			3697.m00013	98	53138	3	3	TTHERM_00188400			3704.m00134	65	111665	1	1	TTHERM_00446450
3675.m00063	34	190973	1	1	TTHERM_00585130			133.m00089	97	77180	2	2	TTHERM_00790740			110.m00115	65	68614	2	2	TTHERM_00703660
1.m00615	33	211784	1	1	TTHERM_00002590			95.m00081	96	981316	7	1	TTHERM_00650510			3710.m00101	64	152019	3	1	TTHERM_00467960
1.m01055	33	67520	1	1	TTHERM_00023940			166.m00056	94	79483	2	2	TTHERM_00926950			1.m00842	63	25191	1	1	TTHERM_00011880
92.m00165	33	70711	1	1	TTHERM_00643530			236.m00038	93	102154	1	1	TTHERM_01106200			8.m00448	63	21302	1	1	TTHERM_00118720
60.m00176	33	192085	1	1	TTHERM_00490740			172.m00060	93	83367	3	1	TTHERM_00942750			3694.m00007	63	3318	1	1	TTHERM_00277130
7.m00504	33	145013	1	1	TTHERM_00105550			3713.m00035	91	97421	4	1	TTHERM_00399430			87.m00170	63	176317	1	1	TTHERM_00623030
198.m00073	33	162261	1	1	TTHERM_01016190			3694.m00050	90	122434	6	1	TTHERM_00277580			19.m00324	63	114000	2	2	TTHERM_00227220
76.m00201	33	191449	3	1	TTHERM_00571690			6.m00345	89	43530	2	2	TTHERM_00082250			231.m00034	62	73893	1	1	TTHERM_01094880
16.m00267	33	78045	1	1	TTHERM_00193280			23.m00246	89	127888	2	2	TTHERM_00261860			95.m00081	62	981316	4	1	TTHERM_00650510
3737.m00030	33	93595	1	1	TTHERM_00688550			3741.m00004	88	28469	2	2	TTHERM_00841210			3704.m00040	62	21406	1	1	TTHERM_00444510
202.m00045	33	50560	1	1	TTHERM_01026230			3712.m00122	86	33640	1	1	TTHERM_00459310			3695.m00081	61	147865	2	1	TTHERM_00344080
7.m00491	33	85736	1	1	TTHERM_00105420			3691.m00063	86	69581	2	1	TTHERM_00299910			3689.m00134	60	20467	1	1	TTHERM_00339620
3699.m00205	33	123869	1	1	TTHERM_00129210			1.m00688	84	98855	8	1	TTHERM_00006320			96.m00159	60	326602	3	1	TTHERM_00655960
3690.m00003	32	79036	1	1	TTHERM_00266210			54.m00157	84	36623	2	2	TTHERM_00460500			3684.m00040	60	55559	1	1	TTHERM_00529860
1618.m00002	32	28693	1	1	TTHERM_02441130			3729.m00034	83	145396	5	1	TTHERM_00545790			3701.m00016	59	138755	1	1	TTHERM_00216030
3703.m00119	32	116672	1	1	TTHERM_00348810			189.m00051	83	24212	1	1	TTHERM_00998940			115.m00147	59	105646	6	1	TTHERM_00721830
38.m00202	32	109073	2	1	TTHERM_00361520			3721.m00069	83	76145	1	1	TTHERM_00564510			3702.m00161	59	90186	1	1	TTHERM_00145340
3684.m00084	32	65865	1	1	TTHERM_00530360			3708.m00082	82	81181	2	2	TTHERM_00439040			3704.m00132	58	105619	1	1	TTHERM_00446430
3694.m00159	32	159445	1	1	TTHERM_00283730			32.m00304	81	22908	1	1	TTHERM_00324550			203.m00030	58	17523	1	1	TTHERM_01027460
3699.m00053	32	135310	1	1	TTHERM_00125600			3738.m00061	81	31255	1	1	TTHERM_00781030			470.m00007	57	46035	1	1	TTHERM_01565130
8.m00552	32	214627	1	1	TTHERM_00123780			107.m00117	80	150075	2	2	TTHERM_00694540			8.m00450	57	21168	1	1	TTHERM_00118740
19.m00360	32	55036	1	1	TTHERM_00227580			3701.m00192	80	162409	1	1	TTHERM_00220810			3689.m00009	56	22948	1	1	TTHERM_00334290
163.m00067	32	209940	1	1	TTHERM_00919690			3681.m00088	80	25061	1	1	TTHERM_00442600			3675.m00092	56	131390	1	1	TTHERM_00585420
266.m00022	32	337911	1	1	TTHERM_01180980			52.m00303	80	15035	1	1	TTHERM_00454080			187.m00073	55	304433	1	1	TTHERM_00994400
42.m00269	31	186799	1	1	TTHERM_00393070			45.m00183	79	284128	3	2	TTHERM_00415670			5.m00598	55	101733	1	1	TTHERM_00080020
3718.m00080	31	175694	1	1	TTHERM_00535910			40.m00277	79	15373	2	1	TTHERM_00382350			14.m00453	55	123608	2	1	TTHERM_00185640
3684.m00006	31	154889	1	1	TTHERM_00529520			3717.m00110	77	186682	1	1	TTHERM_00522980			3722.m00093	54	95295	1	1	TTHERM_00526980
3689.m00021	31	354135	1	1	TTHERM_00334410			3704.m00134	76	111665	2	2	TTHERM_00446450			3673.m00060	53	12423	1	1	TTHERM_00716250
110.m00095	31	357323	1	1	TTHERM_00703460			2.m02033	76	17930	2	2	TTHERM_00028740			7.m00554	52	141244	3	1	TTHERM_00107120
3692.m00163	31	36330	1	1	TTHERM_00295900			110.m00094	76	18810	1	1	TTHERM_00703450			1.m00977	52	45361	1	1	TTHERM_00016220
112.m00087	31	200446	1	1	TTHERM_00711830			240.m00029	76	54883	5	1	TTHERM_01111020			311.m00019	52	241520	1	1	TTHERM_01293240
42.m00346	31	95822	1	1	TTHERM_00395880			127.m00072	75	92785	2	2	TTHERM_00770670			3704.m00089	51	179355	4	1	TTHERM_00445990
5.m00310	31	162220	1	1	TTHERM_00073160			3675.m00092	74	131390	1	1	TTHERM_00585420			3717.m00051	51	214202	3	1	TTHERM_00522390
169.m00063	31	118009	1	1	TTHERM_00937640			3.m01742	74	81159	1	1	TTHERM_00048910			336.m00021	51	80481	3	1	TTHERM_01344740
3736.m00676	30	139861	1	1				3701.m00016	73	138755	1	1	TTHERM_00216030			47.m00193	50	133650	2	1	TTHERM_00424640
646.m00006	30	41749	1	1	TTHERM_01774730			32.m00162	73	28265	2	2	TTHERM_00319990			16.m00405	50	101570	2	1	TTHERM_00194650
3710.m00114	30	162628	1	1	TTHERM_00469090			3732.m00074	73	21022	1	1	TTHERM_00686150			3674.m00075	50	57838	3	2	TTHERM_00691840
22.m00300	30	242127	1	1	TTHERM_00255700			311.m00019	72	241520	1	1	TTHERM_01293240			3732.m00081	50	7911	1	1	TTHERM_00686220
16.m00421	30	142966	1	1	TTHERM_00194810			3702.m00099	71	41063	2	2	TTHERM_00143720			3677.m00089	49	85456	4	1	TTHERM_00649490
133.m00065	30	75647	1	1	TTHERM_00790500			40.m00199	71	26597	3	2	TTHERM_00378600			3691.m00067	49	160079	2	1	TTHERM_00299950
215.m00064	30	100841	1	1	TTHERM_01055670			152.m00072	71	93190	5	1	TTHERM_00857880			3698.m00148	49	31512	1	1	TTHERM_00137550
164.m00062	30	132815	1	1	TTHERM_00922900			3689.m00001	70	45171	1	1	TTHERM_00333210			3728.m00033	49	23524	2	1	TTHERM_00538810
5.m00578	30	99653	1	1	TTHERM_00079820			23.m00255	69	140537	2	2	TTHERM_00261950			3701.m00141	49	203573	1	1	TTHERM_00219280
52.m00278	30	94886	1	1	TTHERM_00450860			3711.m00060	69	10127	5	1	TTHERM_00492890			6.m00539	49	209810	3	1	TTHERM_00088150
279.m00027	30	61040	1	1	TTHERM_01220380			3702.m00153	69	54718	2	2	TTHERM_00145260			32.m00295	48	109864	2	1	TTHERM_00324460
16.m00328	30	129555	1	1	TTHERM_00193880			3703.m00146	69	88067	1	1	TTHERM_00349080			110.m00090	48	236253	1	1	TTHERM_00703410
								3710.m00101	68	152019	3	1	TTHERM_00467960			3736.m00020	48	35212	1	1	TTHERM_00660320
								13.m00537	68	81942	1	1	TTHERM_00158520			3744.m00033	48	149050	3	1	TTHERM_00706360
								3732.m00081	67	7911	2	1	TTHERM_00686220			91.m00115	48	35579	1	1	TTHERM_00636970
								3689.m00136	67	69496	1	1	TTHERM_00339640			252.m00039	47	21415	1	1	TTHERM_01142730
								3698.m00139	67	89369	1	1	TTHERM_00136460			154.m00075	47	60118	1	1	TTHERM_00864870
								3692.m00187	67	15054	1	1	TTHERM_00297140			3699.m00053	47	135310	2	1	TTHERM_00125600
								3704.m00129	67	165859	3	2	TTHERM_00446400			3681.m00095	47	178322	1	1	TTHERM_00442670
								14.m00453	67	123608	3	2	TTHERM_00185640			274.m00034	47	64204	1	1	TTHERM_01207630
								30.m00227	67	96456	1	1	TTHERM_00312310			16.m00313	47	35293	2	2	TTHERM_00193740
								3702.m00210	66	110211	1	1	TTHERM_00145830			265.m00039	47	26328	1	1	TTHERM_01179900
								3696.m00025	66	295894	4	1	TTHERM_00304360			3709.m00009	46	468347	2	2	TTHERM_00473090
								3692.m00104	65	54762	1	1	TTHERM_00295310			3713.m00035	46	97421	1	1	TTHERM_00399430
								3723.m00076	65	28935	3	1	TTHERM_00518480			108.m00189	46	53071	1	1	TTHERM_00697450	DRC5B
								86.m00107	65	264636	4	1	TTHERM_00617810			3714.m00084	46	16875	2	1	TTHERM_00411530
								265.m00039	64	26328	3	3	TTHERM_01179900			3745.m00020	45	584624	1	1	TTHERM_00933080
								3735.m00072	63	26807	1	1	TTHERM_00558370			3712.m00040	45	176501	1	1	TTHERM_00455480
								3701.m00064	63	217846	1	1	TTHERM_00218510	WD40 protein		89.m00163	45	150699	1	1	TTHERM_00630560
								3680.m00125	62	28619	1	1	TTHERM_00486990			17.m00254	44	60537	2	1	TTHERM_00197790
								3701.m00225	62	121371	1	1	TTHERM_00221140			47.m00277	44	29035	1	1	TTHERM_00427460
								271.m00043	62	54402	1	1	TTHERM_01197120			3740.m00004	44	22157	2	1	TTHERM_00762880
								143.m00084	61	160796	2	1	TTHERM_00827020			240.m00029	44	54883	2	1	TTHERM_01111020
								3710.m00113	61	84553	1	1	TTHERM_00469080			252.m00036	44	25681	1	1	TTHERM_01142810
								3699.m00108	61	203393	1	1	TTHERM_00127150			3681.m00036	44	24895	2	1	TTHERM_00442080
								3699.m00046	60	83198	3	2	TTHERM_00125530			167.m00069	44	154566	1	1	TTHERM_00929540
								3712.m00049	60	70995	1	1	TTHERM_00455570			32.m00162	44	28265	1	1	TTHERM_00319990
								3718.m00126	60	16110	1	1	TTHERM_00537370			48.m00228	44	32937	1	1	TTHERM_00431240
								3701.m00146	60	70374	2	2	TTHERM_00219330	FAP100		3689.m00093	44	157779	1	1	TTHERM_00338180
								19.m00272	60	117146	2	1	TTHERM_00225700			270.m00046	44	23084	1	1	TTHERM_01194830
								3706.m01529	59	12067	2	2				136.m00113	43	248066	1	1	TTHERM_00804710
								157.m00080	59	70517	1	1	TTHERM_00885770			3676.m00047	43	211884	1	1	TTHERM_00773530
								310.m00032	59	12632	1	1	TTHERM_01289080			21.m00345	43	79273	1	1	TTHERM_00247190
								21.m00345	59	79273	2	1	TTHERM_00247190			3712.m00915	43	110922	2	1
								3689.m00021	58	354135	1	1	TTHERM_00334410			3723.m00076	43	28935	1	1	TTHERM_00518480
								115.m00147	58	105646	6	1	TTHERM_00721830			292.m00021	43	48709	2	1	TTHERM_01250010
								3671.m00071	57	89234	1	1	TTHERM_00723620			7.m00454	43	160446	2	1	TTHERM_00105030
								374.m00016	57	11934	1	1	TTHERM_01412080			3687.m00140	43	100476	3	1	TTHERM_00317360
								45.m00258	57	229174	1	1	TTHERM_00418500			3730.m00045	43	104214	1	1	TTHERM_00678340
								14.m00391	57	171760	5	1	TTHERM_00181060			169.m00063	43	118009	2	1	TTHERM_00937640
								3734.m00023	57	60168	3	1	TTHERM_00681830			2.m02046	43	210595	5	1	TTHERM_00030240
								124.m00120	57	171718	4	1	TTHERM_00759050			3731.m00038	42	73354	2	1	TTHERM_00670430
								45.m00162	56	171592	2	2	TTHERM_00414440			3673.m00053	42	621685	1	1	TTHERM_00716180
								3673.m00010	56	95286	1	1	TTHERM_00715730			3702.m00089	42	104666	1	1	TTHERM_00143620
								6.m00470	56	147013	1	1	TTHERM_00085480			217.m00044	42	25435	1	1	TTHERM_01068160
								388.m00008	55	86615	1	1	TTHERM_01435670			6.m00484	42	111511	2	1	TTHERM_00085620
								21.m00300	55	62737	1	1	TTHERM_00245740			17.m00368	41	25663	1	1	TTHERM_00202890
								5.m00405	55	45971	3	1	TTHERM_00077080			3696.m00123	41	129322	2	1	TTHERM_00310400
								205.m00065	55	314375	4	1	TTHERM_01034400			3714.m00115	41	140797	2	1	TTHERM_00411840
								124.m00101	54	38189	1	1	TTHERM_00758860			1436.m00002	41	36436	2	1	TTHERM_02342010
								246.m00027	53	108897	1	1	TTHERM_01126390			156.m00130	41	132486	2	1	TTHERM_00881460
								3730.m00019	52	159926	1	1	TTHERM_00678080			170.m00088	41	69805	1	1	TTHERM_00939100
								3685.m00016	52	153041	2	1	TTHERM_00599890			236.m00028	41	195830	1	1	TTHERM_01106100
								274.m00036	51	90503	1	1	TTHERM_01207660			3.m01650	41	77032	1	1	TTHERM_00045010
								3728.m00060	51	21645	1	1	TTHERM_00540090			19.m00302	40	33747	1	1	TTHERM_00226000
								14.m00482	51	95500	1	1	TTHERM_00185930			239.m00028	40	172300	1	1	TTHERM_01109790
								3699.m00053	50	135310	2	1	TTHERM_00125600			3725.m00038	40	70036	1	1	TTHERM_00616050
								1.m00579	50	72322	1	1	TTHERM_00001240			3728.m00092	40	85165	1	1	TTHERM_00540410
								3713.m00103	50	209285	1	1	TTHERM_00402150			16.m00413	40	90155	2	2	TTHERM_00194730
								3700.m00118	49	14259	1	1	TTHERM_00149630			87.m00196	39	43665	1	1	TTHERM_00624280
								1.m00661	49	1037446	4	3	TTHERM_00006050			92.m00165	39	70711	1	1	TTHERM_00643530
								167.m00069	49	154566	1	1	TTHERM_00929540			91.m00157	38	181234	1	1	TTHERM_00637390
								90.m00172	49	195366	3	2	TTHERM_00633390			3681.m00112	38	86014	1	1	TTHERM_00442840
								14.m00496	49	20549	1	1	TTHERM_00187120			22.m00249	38	811666	1	1	TTHERM_00251230
								336.m00021	48	80481	3	1	TTHERM_01344740			2.m02275	38	28545	1	1	TTHERM_00037090
								145.m00104	48	68151	2	1	TTHERM_00835220			3735.m00042	38	88618	1	1	TTHERM_00558060
								48.m00228	48	32937	2	1	TTHERM_00431240			3709.m00094	38	186520	1	1	TTHERM_00474960
								3.m01950	48	203790	1	1	TTHERM_00049140			8.m00347	38	79057	1	1	TTHERM_00112730
								3743.m00002	48	115458	2	1	TTHERM_00836570			3707.m00087	37	197014	3	1	TTHERM_00058580
								3741.m00012	48	156392	3	1	TTHERM_00841290			54.m00290	37	76023	1	1	TTHERM_00463820
								3710.m00075	48	72177	2	1	TTHERM_00467690			41.m00282	37	11588	1	1	TTHERM_00389790
								6.m00539	48	209810	3	1	TTHERM_00088150			3699.m00205	37	123869	2	1	TTHERM_00129210
								32.m00187	48	121764	1	1	TTHERM_00320260			3710.m00114	36	162628	1	1	TTHERM_00469090
								3698.m00047	48	38491	2	1	TTHERM_00133530			3723.m00020	36	91870	1	1	TTHERM_00506920
								1.m00977	47	45361	1	1	TTHERM_00016220			3691.m00063	36	69581	1	1	TTHERM_00299910
								3717.m00105	47	99893	1	1	TTHERM_00522930			76.m00234	36	30557	1	1	TTHERM_00572020
								327.m00018	46	137707	1	1	TTHERM_01326880			16.m00267	36	78045	2	1	TTHERM_00193280
								3673.m00053	46	621685	1	1	TTHERM_00716180			214.m00041	36	36800	1	1	TTHERM_01054200
								14.m00417	46	54189	1	1	TTHERM_00185280			3734.m00056	36	131406	1	1	TTHERM_00683160
								247.m00031	46	18663	1	1	TTHERM_01128560			2.m02440	36	198804	1	1	TTHERM_00037290
								275.m00026	46	132677	1	1	TTHERM_01211840			60.m00159	36	167519	1	1	TTHERM_00490570
								3702.m00268	46	63265	1	1	TTHERM_00146420			3.m01785	36	114335	1	1	TTHERM_00043780
								3723.m00020	45	91870	1	1	TTHERM_00506920			3712.m00066	36	109192	2	1	TTHERM_00456740
								3701.m00107	45	131471	1	1	TTHERM_00218940			3712.m00092	35	142357	1	1	TTHERM_00457000
								14.m00263	45	6247	1	1	TTHERM_00163910			76.m00172	35	54418	1	1	TTHERM_00569420
								3704.m00007	45	55808	1	1	TTHERM_00444180			3681.m00120	35	120200	1	1	TTHERM_00442920
								92.m00165	45	70711	2	2	TTHERM_00643530			154.m00110	35	45663	1	1	TTHERM_00865220
								21.m00270	45	203712	3	1	TTHERM_00245440			99.m00134	35	61884	1	1	TTHERM_00666400
								3719.m00025	44	18180	1	1	TTHERM_00476640			173.m00047	35	68636	1	1	TTHERM_00945220
								3687.m00140	44	100476	2	1	TTHERM_00317360			3702.m00224	35	170048	1	1	TTHERM_00145980
								3710.m00114	44	162628	2	1	TTHERM_00469090			3717.m00109	35	32326	2	1	TTHERM_00522970
								192.m00049	44	40450	2	1	TTHERM_01004940			14.m00362	35	138350	2	1	TTHERM_00171860
								96.m00159	44	326602	1	1	TTHERM_00655960			3725.m00041	35	27310	2	1	TTHERM_00616080
								673.m00002	43	78578	2	1	TTHERM_01802850			3718.m00073	35	169356	2	1	TTHERM_00535840
								204.m00035	43	70497	1	1	TTHERM_01028770			3706.m00069	34	233749	1	1	TTHERM_00239000
								16.m00267	43	78045	1	1	TTHERM_00193280			3737.m00083	34	109034	2	1	TTHERM_00690080
								3.m01928	43	59038	2	1	TTHERM_00049060			96.m00152	34	41292	1	1	TTHERM_00655890
								3735.m00022	43	57477	1	1	TTHERM_00557860			1.m00776	34	44730	1	1	TTHERM_00011220
								5.m00399	42	239754	1	1	TTHERM_00077020			630.m00002	34	118954	1	1	TTHERM_01756620
								240.m00039	42	38683	1	1	TTHERM_01113100			1.m00661	34	1037446	1	1	TTHERM_00006050
								300.m00010	42	353797	1	1	TTHERM_01264990			3742.m00016	34	89765	1	1	TTHERM_00755880
								3697.m00251	42	76501	1	1	TTHERM_00191790			3739.m00044	34	110548	1	1	TTHERM_00728920
								41.m00280	42	72463	1	1	TTHERM_00389770			3738.m00022	34	100884	1	1	TTHERM_00780640
								3720.m00086	42	155325	1	1	TTHERM_00561590			3698.m00139	34	89369	1	1	TTHERM_00136460
								3701.m00191	42	23693	1	1	TTHERM_00220800			3741.m00046	34	121064	1	1	TTHERM_00842640
								3675.m00063	42	190973	3	1	TTHERM_00585130			140.m00092	34	155140	1	1	TTHERM_00822220
								47.m00193	42	133650	1	1	TTHERM_00424640			3707.m00161	34	41999	1	1	TTHERM_00059330
								3691.m00067	42	160079	2	1	TTHERM_00299950			202.m00043	34	68319	1	1	TTHERM_01026210
								16.m00384	42	116699	1	1	TTHERM_00194440			3687.m00005	34	56598	1	1	TTHERM_00314900
								16.m00394	41	145759	1	1	TTHERM_00194540			197.m00080	33	167640	2	1	TTHERM_01014760
								139.m00130	41	60859	1	1	TTHERM_00820680			22.m00327	33	166393	1	1	TTHERM_00256960
								3703.m00103	41	15703	1	1	TTHERM_00348650			3687.m00089	33	197642	2	2	TTHERM_00316850
								3712.m00915	41	110922	2	1				86.m00107	33	264636	1	1	TTHERM_00617810
								3.m01702	41	93915	4	1	TTHERM_00046530			3690.m00149	33	29609	1	1	TTHERM_00274680
								3730.m00045	41	104214	1	1	TTHERM_00678340			132.m00083	33	140342	1	1	TTHERM_00786970
								3695.m00081	40	147865	1	1	TTHERM_00344080			112.m00087	33	200446	2	1	TTHERM_00711830
								124.m00099	40	71423	1	1	TTHERM_00758840			3710.m00075	33	72177	1	1	TTHERM_00467690
								266.m00022	40	337911	1	1	TTHERM_01180980			5.m00413	32	274937	1	1	TTHERM_00077160
								3691.m00055	40	37406	1	1	TTHERM_00299830			48.m00247	32	60939	1	1	TTHERM_00433410
								3737.m00031	40	29317	1	1	TTHERM_00688560			52.m00206	32	200993	1	1	TTHERM_00449100
								189.m00061	40	133088	1	1	TTHERM_00999040			217.m00035	32	98556	1	1	TTHERM_01068070
								110.m00091	40	185243	1	1	TTHERM_00703420			3707.m00319	32	53993	1	1	TTHERM_00070950
								3717.m00098	40	194408	1	1	TTHERM_00522860			3734.m00023	32	60168	1	1	TTHERM_00681830
								133.m00074	40	35468	1	1	TTHERM_00790590			41.m00295	32	16042	1	1	TTHERM_00389920
								13.m00468	39	16308	1	1	TTHERM_00161170			3711.m00060	32	10127	1	1	TTHERM_00492890
								40.m00197	39	48795	1	1	TTHERM_00378580			1682.m00002	32	12602	1	1	TTHERM_02476160
								3704.m00040	39	21406	1	1	TTHERM_00444510			3686.m00017	32	117423	1	1	TTHERM_00470560
								173.m00032	39	106869	1	1	TTHERM_00944080			96.m00128	32	57358	1	1	TTHERM_00655610
								3.m01650	38	77032	1	1	TTHERM_00045010			3711.m00070	32	229264	1	1	TTHERM_00492990
								173.m00047	38	68636	2	1	TTHERM_00945220			52.m00231	32	50693	1	1	TTHERM_00449400
								152.m00110	38	201452	1	1	TTHERM_00859280			3702.m00154	32	126606	1	1	TTHERM_00145270
								213.m00073	38	24581	1	1	TTHERM_01053000			3708.m00046	31	73987	1	1	TTHERM_00437680
								90.m00223	38	12973	1	1	TTHERM_00633150			291.m00032	31	24851	1	1	TTHERM_01248960
								3726.m00096	38	81152	1	1	TTHERM_00590480			14.m00269	31	136947	1	1	TTHERM_00164960
								164.m00100	38	46324	1	1	TTHERM_00924270			6.m00510	31	219931	1	1	TTHERM_00086870
								3731.m00038	38	73354	2	1	TTHERM_00670430			99.m00148	31	20908	1	1	TTHERM_00666540
								3681.m00120	38	120200	1	1	TTHERM_00442920			101.m00120	31	158327	1	1	TTHERM_00672190
								3701.m00163	38	21455	1	1	TTHERM_00219500			3688.m00002	31	258016	1	1	TTHERM_00285250
								163.m00045	38	108597	1	1	TTHERM_00918480			107.m00094	31	394305	1	1	TTHERM_00694300
								3674.m00056	37	103446	1	1	TTHERM_00691650			445.m00008	31	11782	1	1	TTHERM_01528510
								2.m02046	37	210595	3	1	TTHERM_00030240			45.m00267	31	51719	1	1	TTHERM_00418590
								239.m00028	37	172300	1	1	TTHERM_01109790			3733.m00025	31	195148	1	1	TTHERM_00578650
								3707.m00161	37	41999	1	1	TTHERM_00059330			3737.m00030	31	93595	1	1	TTHERM_00688550
								32.m00295	37	109864	1	1	TTHERM_00324460			163.m00045	31	108597	1	1	TTHERM_00918480
								3689.m00087	36	55459	1	1	TTHERM_00338110			42.m00253	31	123070	1	1	TTHERM_00392910
								676.m00002	36	77770	2	2	TTHERM_01805870			170.m00067	31	37961	1	1	TTHERM_00938880
								215.m00064	36	100841	2	1	TTHERM_01055670			3726.m00054	31	54701	1	1	TTHERM_00590060
								3.m01912	36	44118	1	1	TTHERM_00046820			3709.m00104	31	125454	1	1	TTHERM_00475060
								3686.m00134	36	440733	1	1	TTHERM_00471790			211.m00032	30	125805	1	1	TTHERM_01048060
								3.m01785	36	114335	1	1	TTHERM_00043780			266.m00022	30	337911	1	1	TTHERM_01180980
								290.m00014	36	139713	1	1	TTHERM_01247830			52.m00278	30	94886	1	1	TTHERM_00450860
								2.m02333	35	29545	1	1	TTHERM_00038840			1.m01069	30	164217	1	1	TTHERM_00024080
								3700.m00020	35	291486	1	1	TTHERM_00147650			3674.m00070	30	223593	1	1	TTHERM_00691790
								3674.m00086	35	177352	1	1	TTHERM_00691950			21.m00270	30	203712	1	1	TTHERM_00245440
								3687.m00097	35	48864	1	1	TTHERM_00316930			3692.m00054	30	226649	1	1	TTHERM_00294810
								3721.m00026	35	22495	2	1	TTHERM_00564080			152.m00072	30	93190	1	1	TTHERM_00857880
								3712.m00092	35	142357	1	1	TTHERM_00457000			172.m00055	30	166149	1	1	TTHERM_00942700
								3706.m00052	34	37300	1	1	TTHERM_00238830			5.m00310	30	162220	1	1	TTHERM_00073160
								3716.m00006	34	34923	1	1	TTHERM_00499310			3699.m00279	30	65114	1	1	TTHERM_00129990
								3696.m00123	34	129322	1	1	TTHERM_00310400
								197.m00050	34	57673	1	1	TTHERM_01014460
								119.m00076	34	41955	1	1	TTHERM_00730320
								3683.m00046	34	173936	1	1	TTHERM_00825520
								3675.m00003	34	224774	1	1	TTHERM_00584510
								1618.m00002	34	28693	1	1	TTHERM_02441130
								1.m01069	33	164217	1	1	TTHERM_00024080
								7.m00504	33	145013	2	1	TTHERM_00105550
								21.m00359	33	199739	1	1	TTHERM_00248320
								96.m00109	33	84452	1	1	TTHERM_00655420
								3681.m00118	33	324680	1	1	TTHERM_00442900
								95.m00102	33	329618	3	1	TTHERM_00653690
								48.m00247	33	60939	1	1	TTHERM_00433410
								3704.m00003	33	22808	1	1	TTHERM_00444140
								3708.m00022	32	67054	1	1	TTHERM_00437440
								197.m00080	32	167640	1	1	TTHERM_01014760
								140.m00092	32	155140	1	1	TTHERM_00822220
								3739.m00044	32	110548	1	1	TTHERM_00728920
								3704.m00089	32	179355	1	1	TTHERM_00445990
								3726.m00054	32	54701	1	1	TTHERM_00590060
								3689.m00103	32	133164	1	1	TTHERM_00338290
								5.m00368	32	174160	1	1	TTHERM_00075720
								14.m00269	32	136947	2	1	TTHERM_00164960
								3741.m00003	32	143939	1	1	TTHERM_00841200
								3716.m00131	32	36085	1	1	TTHERM_00502620
								48.m00297	32	30400	1	1	TTHERM_00433930
								48.m00282	32	43938	1	1	TTHERM_00433780
								3725.m00041	32	27310	1	1	TTHERM_00616080
								16.m00499	31	33073	1	1	TTHERM_00196580
								3718.m00080	31	175694	1	1	TTHERM_00535910
								3695.m00134	31	100661	1	1	TTHERM_00346610
								3688.m00002	31	258016	1	1	TTHERM_00285250
								305.m00013	31	13000	1	1	TTHERM_01277460
								172.m00055	31	166149	1	1	TTHERM_00942700
								276.m00023	31	269346	1	1	TTHERM_01212890
								3701.m00141	31	203573	1	1	TTHERM_00219280
								6.m00560	31	19126	1	1	TTHERM_00090340
								3.m01797	31	108020	1	1	TTHERM_00048860
								3712.m00066	31	109192	1	1	TTHERM_00456740
								112.m00087	31	200446	1	1	TTHERM_00711830
								3738.m00038	31	188500	1	1	TTHERM_00780800
								99.m00112	31	65421	1	1	TTHERM_00666180
								1.m00615	31	211784	1	1	TTHERM_00002590
								173.m00050	31	199928	1	1	TTHERM_00945250
								42.m00253	30	123070	1	1	TTHERM_00392910
								88.m00138	30	86496	1	1	TTHERM_00628440
								76.m00201	30	191449	1	1	TTHERM_00571690
								88.m00117	30	168835	1	1	TTHERM_00627240
								3696.m00042	30	58712	1	1	TTHERM_00305580
								279.m00027	30	61040	1	1	TTHERM_01220380
								3697.m00278	30	102937	1	1	TTHERM_00192060

## Sheet: Bio-ID_3
	WT-2019-09-03							DRC7-Bir-2019-09-03							WT-2019-09-03		DRC9-Bir-2019-09-03
	Accession	Score	Mass	Matches	Sequences	Description		Accession	Score	Mass	Matches	Sequences	Description		Accession		Accession	Score	Mass	Matches	Sequences	Description
	TTHERM_00348510	2812	49953	37	15	BTU1		TTHERM_00473320	2083	101618	43	25	DRC7		TTHERM_00348510		TTHERM_00037080	3053	85588	57	27	transmembrane protein, putative
	TTHERM_00558620	1728	49969	27	13	ATU1		TTHERM_00348510	891	49953	12	5	BTU1		TTHERM_00558620		TTHERM_00530750	2286	67548	37	11	pyruvate dehydrogenase complex dihydrolipoamide acetyltransferase
	TTHERM_00527180	1469	45384	20	8	hypothetical protein		TTHERM_00558620	678	49969	9	6	ATU1		TTHERM_00527180		TTHERM_00558620	1363	49969	21	11	ATU1
	TTHERM_00624720	1236	43236	18	8	granule lattice protein		TTHERM_01289110	573	24153	9	4	60S ribosomal protein L15		TTHERM_00624720		TTHERM_00348510	1280	49953	19	10	BTU1
	TTHERM_01055600	1015	44417	11	5	Ndc1 protein		TTHERM_00530750	460	67548	7	3	pyruvate dehydrogenase complex dihydrolipoamide acetyltransferase		TTHERM_01055600		TTHERM_01053000	289	24581	8	7	60S ribosomal protein L10
	TTHERM_00530750	753	67548	10	6	pyruvate dehydrogenase complex dihydrolipoamide acetyltransferase		TTHERM_00577380	285	43868	4	2	RSP15		TTHERM_00530750		TTHERM_00625950	212	44970	7	4	DRC9
	TTHERM_00624730	699	41622	9	3	granule lattice protein		TTHERM_00502240	245	76166	7	5	methylcrotonoyl-CoA carboxylase subunit alpha		TTHERM_00624730		TTHERM_00617810	190	94035	12	1	hypothetical protein
	TTHERM_00522600	692	42086	6	4	hypothetical protein		TTHERM_00686150	240	21022	4	2	ubiquitin-40S ribosomal protein S27a		TTHERM_00522600		TTHERM_00471510	180	27486	3	3	SNF7 family protein
	TTHERM_00777260	531	35532	9	5	hypothetical protein		TTHERM_01053000	234	24581	6	5	60S ribosomal protein L10		TTHERM_00777260		TTHERM_01289110	154	24153	3	2	60S ribosomal protein L15
	TTHERM_00497880	438	44497	5	2	60S ribosomal protein L3, putative		TTHERM_00617810	210	94035	14	1	hypothetical protein		TTHERM_00497880		TTHERM_00649240	125	56061	2	1	DRC4B
	TTHERM_01053000	377	24581	9	5	60S ribosomal protein L10		TTHERM_00655820	196	48652	5	3	translation elongation factor EF-1alpha		TTHERM_01053000		TTHERM_00655820	122	48652	3	3	translation elongation factor EF-1alpha
	TTHERM_00655820	373	48652	7	5	translation elongation factor EF-1alpha		TTHERM_00777260	193	35532	3	1	hypothetical protein		TTHERM_00655820		TTHERM_00086890	91	121034	4	1	transmembrane protein, putative
	TTHERM_00617810	349	94035	17	1	hypothetical protein		TTHERM_000069209	190	55693	3	2	hypothetical protein		TTHERM_00617810		TTHERM_00433480	89	184340	3	1	WD domain, G-beta repeat protein
	TTHERM_01289110	343	24153	5	2	60S ribosomal protein L15		TTHERM_00444510	149	21406	3	2	ribosomal protein L19		TTHERM_01289110		TTHERM_000125349	86	26473	3	1	transmembrane protein, putative
	TTHERM_00378890	307	41530	5	3	granule lattice protein		TTHERM_00190950	132	42429	3	2	macronuclear actin		TTHERM_00378890		TTHERM_00467960	85	155224	3	1	hypothetical protein
	TTHERM_00794110	304	47411	7	3	NADP-dependent isocitrate dehydrogenase		TTHERM_00373700	117	119984	3	1	hypothetical protein		TTHERM_00794110		TTHERM_00145340	84	92645	3	1	Serine/Threonine kinase domain protein
	TTHERM_00864870	303	60118	4	3	MmgE/PrpD family protein		TTHERM_00724690	94	54937	4	2	hypothetical protein		TTHERM_00864870		TTHERM_00075720	82	170191	2	1	hypothetical protein
	TTHERM_00190950	251	42429	4	3	macronuclear actin		TTHERM_00086890	88	121034	3	1	transmembrane protein, putative		TTHERM_00190950		TTHERM_00497880	79	44497	1	1	60S ribosomal protein L3, putative
	TTHERM_00473020	230	47723	3	2	hypothetical protein		TTHERM_00499300	85	531625	2	1	outer arm dynein beta heavy chain		TTHERM_00473020		TTHERM_00686150	72	21022	1	1	ubiquitin-40S ribosomal protein S27a
	TTHERM_00418090	186	20702	2	1	transmembrane protein, putative		TTHERM_00125600	82	137594	4	1	tubulin glycylase 3C		TTHERM_00418090		TTHERM_00444510	70	21406	1	1	ribosomal protein L19
	TTHERM_01002860	170	48342	2	1	carboxy-terminal crystallin fold protein		TTHERM_00697450	79	53071	2	2	DRC5		TTHERM_01002860		TTHERM_00488340	69	25631	1	1	60S ribosomal protein L18
	TTHERM_00998940	169	24212	6	3	hypothetical protein		TTHERM_00857910	77	55253	1	1	DRC4A		TTHERM_00998940		TTHERM_00346500	67	43474	2	2	polyubiquitin
	TTHERM_01109770	166	18235	4	2	40S ribosomal protein S11, putative		TTHERM_00476640	75	18180	1	1	60S ribosomal protein L24		TTHERM_01109770		TTHERM_00149798	64	32751	1	1	40S ribosomal protein S6
	TTHERM_00502240	134	76166	2	2	methylcrotonoyl-CoA carboxylase subunit alpha		TTHERM_00488340	74	25631	1	1	60S ribosomal protein L18		TTHERM_00502240		TTHERM_01204220	64	109885	3	1	transmembrane protein, putative
	TTHERM_00030190	134	38054	3	2	cytoplasmic and cytosolic malate dehydrogenase family protein		TTHERM_000125349	70	26473	2	1	transmembrane protein, putative		TTHERM_00030190		TTHERM_00777260	62	35532	2	1	hypothetical protein
	TTHERM_00086890	129	121034	5	1	transmembrane protein, putative		TTHERM_00433480	70	184340	2	1	WD domain, G-beta repeat protein		TTHERM_00086890		TTHERM_00138500	62	20770	4	1	hypothetical protein
	TTHERM_00522630	127	27711	2	2	40S ribosomal protein S0		TTHERM_01204220	69	109885	3	1	transmembrane protein, putative		TTHERM_00522630		TTHERM_00373700	58	119984	1	1	hypothetical protein
	TTHERM_00686150	126	21022	2	1	ubiquitin-40S ribosomal protein S27a		TTHERM_00561680	66	14187	1	1	ribosomal protein L35		TTHERM_00686150		TTHERM_00938820	58	94116	1	1	elongation factor 2, putative
	TTHERM_01386050	125	22692	1	1	40S ribosomal protein S5		TTHERM_00077080	65	39930	4	1	carrier protein		TTHERM_01386050		TTHERM_00502240	53	76166	1	1	methylcrotonoyl-CoA carboxylase subunit alpha
	TTHERM_01113100	123	38683	3	3	receptor of activated kinase C 1A, component of 40S small ribosomal subunit		TTHERM_00467960	63	155224	2	1	hypothetical protein		TTHERM_01113100		TTHERM_00322930	52	77962	3	1	hypothetical protein
	TTHERM_00649180	114	51837	3	3	splicing factor subunit 3, putative		TTHERM_01113100	61	38683	1	1	receptor of activated kinase C 1A, component of 40S small ribosomal subunit		TTHERM_00649180		TTHERM_00006320	51	84956	2	1	tetrin A
	TTHERM_00131110	112	17892	3	3	40S ribosomal protein S18, putative		TTHERM_00414440	61	171592	4	1	enoyl-CoA hydratase/isomerase		TTHERM_00131110		TTHERM_000690080	49	66789	2	1	Serine/Threonine kinase domain protein
	TTHERM_00433480	112	184340	4	1	WD domain, G-beta repeat protein		TTHERM_000268319	59	102997	1	1	AAA family ATPase		TTHERM_00433480		TTHERM_000145119	49	18715	1	1	cation channel family protein
	TTHERM_00571860	108	59955	2	2	ATP synthase F1, alpha subunit		TTHERM_00716240	56	28862	1	1	60S ribosomal protein L2/L8		TTHERM_00571860		TTHERM_00077080	49	39930	2	1	carrier protein
	TTHERM_01142730	105	21415	2	2	60S ribosomal protein L9		TTHERM_00923170	55	128928	1	1	cation-transporting ATPase, putative		TTHERM_01142730		TTHERM_00499570	49	28539	1	1	parkin co-regulated protein
	TTHERM_00923170	104	128928	2	1	cation-transporting ATPase, putative		TTHERM_00561590	53	158393	1	1	ABC transporter C family protein		TTHERM_00923170		TTHERM_01212890	48	111955	3	1	NACHT domain protein
	TTHERM_00836690	102	53123	1	1	M16 family peptidase, putative		TTHERM_00322930	51	77962	4	1	hypothetical protein		TTHERM_00836690		TTHERM_01027460	48	41627	3	1	hypothetical protein
	TTHERM_00227270	97	13817	1	1	60S ribosomal protein L22, putative		TTHERM_00571860	49	59955	1	1	ATP synthase F1, alpha subunit		TTHERM_00227270		TTHERM_000963250	48	11212	3	1	hypothetical protein
	TTHERM_00685980	93	37638	1	1	hypothetical protein		TTHERM_00077240	48	42673	1	1	polyubiquitin		TTHERM_00685980		TTHERM_00125600	47	137594	2	1	tubulin glycylase 3C
	TTHERM_00373700	93	119984	2	1	hypothetical protein		TTHERM_00088150	48	209810	4	1	nucleic acid helicase, putative		TTHERM_00373700		TTHERM_00082270	46	126302	7	1	hypothetical protein
	TTHERM_00499570	90	28539	3	1	parkin co-regulated protein		TTHERM_000841299	47	71727	3	1	calmodulin-domain kinase		TTHERM_00499570		TTHERM_00190950	43	42429	1	1	macronuclear actin
	TTHERM_00191800	90	99277	1	1	cytoplasmic-like aconitate hydratase		TTHERM_000145119	46	18715	1	1	cation channel family protein		TTHERM_00191800		TTHERM_00394580	41	80274	2	1	eukaryotic aspartyl protease
	TTHERM_00353280	89	54011	2	2	S-adenosyl-L-homocysteine hydrolase		TTHERM_00649240	44	56061	1	1	DRC4B		TTHERM_00353280		TTHERM_000841299	41	71727	2	1	calmodulin-domain kinase
	TTHERM_00434070	88	27928	2	2	ribosomal protein S9 component of cytosolic 80S ribosome and 40S small subunit		TTHERM_00942750	42	101969	1	1	tubulin-tyrosine ligase family protein		TTHERM_00434070		TTHERM_00942750	40	101969	1	1	tubulin-tyrosine ligase family protein
	TTHERM_00773340	84	29097	2	2	60S ribosomal L7Ae-like protein		TTHERM_00721150	38	27643	1	1	60S ribosomal protein L7		TTHERM_00773340		TTHERM_00149420	40	97692	2	1	hypothetical protein
	TTHERM_01151600	81	24270	2	2	40S ribosomal protein S8-2		TTHERM_00578640	36	23369	1	1	60S ribosomal protein L13		TTHERM_01151600		TTHERM_00239380	38	37055	2	1	zinc-binding dehydrogenase family oxidoreductase
	TTHERM_00529860	80	65398	1	1	vacuolar V-type H(+)-ATPase B subunit		TTHERM_00630560	36	159662	1	1	ABC transporter C family protein		TTHERM_00529860		TTHERM_00577090	38	108042	1	1	Serine/Threonine kinase domain protein
	TTHERM_00047480	79	29773	1	1	40S ribosomal protein S3a		TTHERM_00011380	35	99073	1	1	kinase domain protein		TTHERM_00047480		TTHERM_00088150	38	209810	2	1	nucleic acid helicase, putative
	TTHERM_00161170	79	25669	3	1	hypothetical protein		TTHERM_00402000	35	104453	3	1	endo-1,4-beta-xylanase xylA, putative		TTHERM_00161170		TTHERM_00149630	35	14259	1	1	60S ribosomal protein L34
	TTHERM_00138500	77	20770	4	1	hypothetical protein		TTHERM_00639920	34	311605	1	1	zinc finger lsd1 subclass family protein		TTHERM_00138500		TTHERM_00732790	35	261339	1	1	Sec7 domain protein
	TTHERM_00266390	75	15910	1	1	40S ribosomal protein S15		TTHERM_00149420	33	97692	1	1	hypothetical protein		TTHERM_00266390		TTHERM_00402000	35	104453	2	1	endo-1,4-beta-xylanase xylA, putative
	TTHERM_00736480	74	34570	2	2	60S ribosomal protein L5		TTHERM_00082270	33	126302	3	1	hypothetical protein		TTHERM_00736480		TTHERM_00639920	34	311605	1	1	zinc finger lsd1 subclass family protein
	TTHERM_00149630	74	14259	1	1	60S ribosomal protein L34		TTHERM_01379970	33	97248	1	1	kinase domain protein		TTHERM_00149630		TTHERM_00565600	34	530957	1	1	dynein heavy chain, amine-terminal region protein
	TTHERM_00086700	72	87692	1	1	MORN motif protein		TTHERM_00538810	32	22417	1	1	ubiquitin-conjugating enzyme		TTHERM_00086700		TTHERM_00037290	34	198804	1	1	hypothetical protein
	TTHERM_00529790	72	52864	1	1	citrate synthase I		TTHERM_00006320	32	84956	1	1	tetrin A		TTHERM_00529790		TTHERM_00414440	33	171592	1	1	enoyl-CoA hydratase/isomerase
	TTHERM_00046480	69	50285	1	1	phosphopyruvate hydratase		TTHERM_000690080	32	66789	1	1	Serine/Threonine kinase domain protein		TTHERM_00046480		TTHERM_00046270	33	80684	1	1	transmembrane protein, putative
	TTHERM_00058610	68	55171	2	2	cytosol aminopeptidase		TTHERM_01109770	32	18235	1	1	40S ribosomal protein S11, putative		TTHERM_00058610		TTHERM_000145549	33	15519	1	1	hypothetical protein
	TTHERM_00444510	67	21406	1	1	ribosomal protein L19		TTHERM_01212890	31	111955	1	1	NACHT domain protein		TTHERM_00444510		TTHERM_00312490	33	90769	1	1	hypothetical protein
	TTHERM_01197050	65	67080	3	1	H-type lectin domain protein		TTHERM_01197050	31	67080	1	1	H-type lectin domain protein		TTHERM_01197050		TTHERM_00930700	33	63305	2	1	PH domain protein
	TTHERM_01151500	64	27652	1	1	40S ribosomal protein S3		TTHERM_00101340	31	178623	1	1	WD domain, G-beta repeat protein		TTHERM_01151500		TTHERM_00145100	32	93182	1	1	WD domain, G-beta repeat protein
	TTHERM_00088150	64	209810	4	1	nucleic acid helicase, putative		TTHERM_00530790	30	169514	1	1	SecY subunit containing preprotein translocase		TTHERM_00088150		TTHERM_00538810	31	22417	1	1	ubiquitin-conjugating enzyme
	TTHERM_00052310	63	34142	1	1	ADP/ATP transporter on adenylate translocase		TTHERM_00138500	30	20770	1	1	hypothetical protein		TTHERM_00052310		TTHERM_01197050	31	67080	1	1	H-type lectin domain protein
	TTHERM_00339620	61	20467	2	1	ubiquitin/ribosomal fusion protein, putative		TTHERM_00852810	30	177362	1	1	hypothetical protein		TTHERM_00339620		TTHERM_00530790	30	169514	1	1	SecY subunit containing preprotein translocase
	TTHERM_00433420	57	36586	1	1	CAMP-dependent kinase catalytic subunit									TTHERM_00433420		TTHERM_00389920	30	16042	1	1	hypothetical protein
	TTHERM_01204220	57	109885	2	1	transmembrane protein, putative									TTHERM_01204220
	TTHERM_01002600	56	39769	1	1	aldo/keto reductase family oxidoreductase									TTHERM_01002600
	TTHERM_01049200	53	56115	1	1	glutamate/leucine/phenylalanine/valine dehydrogenase									TTHERM_01049200
	TTHERM_01084100	53	52572	1	1	glutamine synthetase									TTHERM_01084100
	TTHERM_00011440	53	95581	1	1	peptidase family M49 protein									TTHERM_00011440
	TTHERM_00488340	53	25631	1	1	60S ribosomal protein L18									TTHERM_00488340
	TTHERM_00585260	53	53537	1	1	ATP synthase F1, beta subunit									TTHERM_00585260
	TTHERM_00414440	53	171592	3	1	enoyl-CoA hydratase/isomerase									TTHERM_00414440
	TTHERM_01212890	52	111955	3	1	NACHT domain protein									TTHERM_01212890
	TTHERM_00149420	52	97692	2	1	hypothetical protein									TTHERM_00149420
	TTHERM_00137990	52	55076	2	2	oxidoreductase, putative									TTHERM_00137990
	TTHERM_00216010	51	28206	1	1	Bmh1 14-3-3 family protein									TTHERM_00216010
	TTHERM_01002870	51	48595	1	1	carboxy-terminal crystallin fold protein									TTHERM_01002870
	TTHERM_00075720	51	170191	1	1	hypothetical protein									TTHERM_00075720
	TTHERM_00006320	51	84956	2	1	tetrin A									TTHERM_00006320
	TTHERM_000690080	50	66789	2	1	Serine/Threonine kinase domain protein									TTHERM_000690080
	TTHERM_00077080	49	39930	2	1	carrier protein									TTHERM_00077080
	TTHERM_00420030	48	62310	1	1	phosphoenolpyruvate carboxykinase [ATP] protein									TTHERM_00420030
	TTHERM_00666540	48	18112	2	2	60S ribosomal protein L21									TTHERM_00666540
	TTHERM_000268319	47	102997	1	1	AAA family ATPase									TTHERM_000268319
	TTHERM_00052470	46	76032	1	1	AMP-dependent synthetase/ligase									TTHERM_00052470
	TTHERM_00599890	46	152776	2	1	EF hand protein									TTHERM_00599890
	TTHERM_00467660	46	17082	1	1	40S ribosomal protein S24									TTHERM_00467660
	TTHERM_00145340	46	92645	1	1	Serine/Threonine kinase domain protein									TTHERM_00145340
	TTHERM_00938820	45	94116	1	1	elongation factor 2, putative									TTHERM_00938820
	TTHERM_00145990	45	66192	2	1	pyruvate kinase complex alpha subunit									TTHERM_00145990
	TTHERM_00706300	45	26199	1	1	ribosomal protein S9									TTHERM_00706300
	TTHERM_00082270	44	126302	3	1	hypothetical protein									TTHERM_00082270
	TTHERM_000841299	43	71727	2	1	calmodulin-domain kinase									TTHERM_000841299
	TTHERM_00467960	42	155224	1	1	hypothetical protein									TTHERM_00467960
	TTHERM_00639920	42	311605	2	1	zinc finger lsd1 subclass family protein									TTHERM_00639920
	TTHERM_01276420	42	536029	1	1	dynein heavy chain, outer arm protein									TTHERM_01276420
	TTHERM_00394580	41	80274	2	1	eukaryotic aspartyl protease									TTHERM_00394580
	TTHERM_00046270	41	80684	2	1	transmembrane protein, putative									TTHERM_00046270
	TTHERM_000963250	40	11212	1	1	hypothetical protein									TTHERM_000963250
	TTHERM_00193740	38	33705	1	1	40S ribosomal protein S2, putative									TTHERM_00193740
	TTHERM_00476640	38	18180	1	1	60S ribosomal protein L24									TTHERM_00476640
	TTHERM_00322930	37	77962	1	1	hypothetical protein									TTHERM_00322930
	TTHERM_00011380	36	99073	1	1	kinase domain protein									TTHERM_00011380
	TTHERM_00630560	35	159662	1	1	ABC transporter C family protein									TTHERM_00630560
	TTHERM_00283180	35	13627	1	1	histone H2B.1									TTHERM_00283180
	TTHERM_01027460	34	41627	1	1	hypothetical protein									TTHERM_01027460
	TTHERM_00636970	32	35579	1	1	60S acidic ribosomal protein P0									TTHERM_00636970
	TTHERM_00548090	32	104983	1	1	hypothetical protein									TTHERM_00548090
	TTHERM_00047080	32	70441	1	1	succinate dehydrogenase [ubiquinone] flavoprotein subunit									TTHERM_00047080
	TTHERM_00530790	31	169514	1	1	SecY subunit containing preprotein translocase									TTHERM_00530790
	TTHERM_00382350	31	15373	1	1	60S ribosomal protein L26									TTHERM_00382350

## Sheet: Bio-ID_4
	WT-2019-10-04							DRC7-Bir-2019-10-04							WT-2019-10-04		DRC9-Bir-2019-10-04
	Accession	Score	Mass	Matches	Sequences	Description		Accession	Score	Mass	Matches	Sequences	Description		Accession		Accession	Score	Mass	Matches	Sequences	Description
	TTHERM_00348510	2596	50052	33	14	BTU1		TTHERM_00473320	2058	101761	40	22	DRC7		TTHERM_00348510		TTHERM_00037080	2876	85687	52	25	transmembrane protein, putative
	TTHERM_00527180	1509	45417	20	8	hypothetical protein		TTHERM_00348510	894	50052	11	4	BTU1		TTHERM_00527180		TTHERM_00530750	2346	67570	36	11	pyruvate dehydrogenase complex dihydrolipoamide acetyltransferase
	TTHERM_00558620	1486	50069	23	11	ATU1		TTHERM_00558620	626	50069	8	5	ATU1		TTHERM_00558620		TTHERM_00558620	1233	50069	18	9	ATU1
	TTHERM_00624720	1244	43236	18	8	granule lattice protein		TTHERM_01289110	619	24175	9	4	60S ribosomal protein L15		TTHERM_00624720		TTHERM_00348510	1184	50052	15	8	BTU1
	TTHERM_01055600	871	44484	8	3	Ndc1 protein		TTHERM_00530750	407	67570	6	3	pyruvate dehydrogenase complex dihydrolipoamide acetyltransferase		TTHERM_01055600		TTHERM_01053000	320	24614	8	7	60S ribosomal protein L10
	TTHERM_00530750	774	67570	10	6	pyruvate dehydrogenase complex dihydrolipoamide acetyltransferase		TTHERM_00617810	313	94156	14	1	hypothetical protein		TTHERM_00530750		TTHERM_00617810	272	94156	12	1	hypothetical protein
	TTHERM_00777260	542	35554	9	5	hypothetical protein		TTHERM_01053000	265	24614	6	5	60S ribosomal protein L10		TTHERM_00777260		TTHERM_00471510	190	27486	3	3	SNF7 family protein
	TTHERM_00497880	446	44563	5	2	60S ribosomal protein L3, putative		TTHERM_00502240	262	76243	7	5	methylcrotonoyl-CoA carboxylase subunit alpha		TTHERM_00497880		TTHERM_00625950	164	44992	5	3	DRC9
	TTHERM_00624730	416	41667	6	2	granule lattice protein		TTHERM_00655820	222	48729	5	3	translation elongation factor EF-1alpha		TTHERM_00624730		TTHERM_01289110	162	24175	3	2	60S ribosomal protein L15
	TTHERM_01053000	389	24614	9	5	60S ribosomal protein L10		TTHERM_000069209	198	55748	3	2	hypothetical protein		TTHERM_01053000		TTHERM_00655820	133	48729	3	3	translation elongation factor EF-1alpha
	TTHERM_00617810	385	94156	17	1	hypothetical protein		TTHERM_00777260	198	35554	3	1	hypothetical protein		TTHERM_00617810		TTHERM_00649240	129	56061	2	1	DRC4B
	TTHERM_00522600	382	42108	3	2	hypothetical protein		TTHERM_00577380	185	43923	3	2	RSP15		TTHERM_00522600		TTHERM_00086890	109	121100	4	1	transmembrane protein, putative
	TTHERM_00655820	371	48729	7	5	translation elongation factor EF-1alpha		TTHERM_00686150	170	21066	3	1	ubiquitin-40S ribosomal protein S27a		TTHERM_00655820		TTHERM_00433480	103	184572	3	1	WD domain, G-beta repeat protein
	TTHERM_01289110	352	24175	5	2	60S ribosomal protein L15		TTHERM_00444510	155	21417	3	2	ribosomal protein L19		TTHERM_01289110		TTHERM_00145340	95	92733	3	1	Serine/Threonine kinase domain protein
	TTHERM_00378890	311	41541	5	3	granule lattice protein		TTHERM_00373700	129	120028	3	1	hypothetical protein		TTHERM_00378890		TTHERM_000125349	94	26506	3	1	transmembrane protein, putative
	TTHERM_00794110	304	47466	7	3	NADP-dependent isocitrate dehydrogenase		TTHERM_00724690	102	54948	4	2	hypothetical protein		TTHERM_00794110		TTHERM_00075720	91	170313	2	1	hypothetical protein
	TTHERM_00864870	301	60218	4	3	MmgE/PrpD family protein		TTHERM_00086890	100	121100	3	1	transmembrane protein, putative		TTHERM_00864870		TTHERM_00467960	88	155246	3	1	hypothetical protein
	TTHERM_00190950	251	42528	4	3	macronuclear actin		TTHERM_00697450	84	53126	2	2	DRC5		TTHERM_00190950		TTHERM_00082270	82	126446	7	1	hypothetical protein
	TTHERM_00473020	237	47767	3	2	hypothetical protein		TTHERM_00077080	81	40018	4	1	carrier protein		TTHERM_00473020		TTHERM_00497880	79	44563	1	1	60S ribosomal protein L3, putative
	TTHERM_00418090	187	20824	2	1	transmembrane protein, putative		TTHERM_00857910	77	55253	1	1	DRC4A		TTHERM_00418090		TTHERM_00138500	74	20770	4	1	hypothetical protein
	TTHERM_01002860	173	48408	2	1	carboxy-terminal crystallin fold protein		TTHERM_00433480	77	184572	2	1	WD domain, G-beta repeat protein		TTHERM_01002860		TTHERM_00686150	72	21066	1	1	ubiquitin-40S ribosomal protein S27a
	TTHERM_00998940	165	24256	6	3	hypothetical protein		TTHERM_00476640	75	18213	1	1	60S ribosomal protein L24		TTHERM_00998940		TTHERM_00346500	71	43507	2	2	polyubiquitin
	TTHERM_00030190	134	38109	3	2	cytoplasmic and cytosolic malate dehydrogenase family protein		TTHERM_000125349	74	26506	2	1	transmembrane protein, putative		TTHERM_00030190		TTHERM_00444510	70	21417	1	1	ribosomal protein L19
	TTHERM_00502240	134	76243	2	2	methylcrotonoyl-CoA carboxylase subunit alpha		TTHERM_00488340	74	25686	1	1	60S ribosomal protein L18		TTHERM_00502240		TTHERM_01204220	70	110139	3	1	transmembrane protein, putative
	TTHERM_00086890	133	121100	5	1	transmembrane protein, putative		TTHERM_01204220	74	110139	3	1	transmembrane protein, putative		TTHERM_00086890		TTHERM_00488340	69	25686	1	1	60S ribosomal protein L18
	TTHERM_00686150	127	21066	2	1	ubiquitin-40S ribosomal protein S27a		TTHERM_00414440	72	171702	4	1	enoyl-CoA hydratase/isomerase		TTHERM_00686150		TTHERM_00777260	68	35554	2	1	hypothetical protein
	TTHERM_01386050	125	22747	1	1	40S ribosomal protein S5		TTHERM_00561680	66	14187	1	1	ribosomal protein L35		TTHERM_01386050		TTHERM_00149798	64	32806	1	1	40S ribosomal protein S6
	TTHERM_01113100	124	38738	3	3	receptor of activated kinase C 1A, component of 40S small ribosomal subunit		TTHERM_00322930	64	77995	4	1	hypothetical protein		TTHERM_01113100		TTHERM_00322930	62	77995	3	1	hypothetical protein
	TTHERM_00433480	119	184572	4	1	WD domain, G-beta repeat protein		TTHERM_00467960	63	155246	2	1	hypothetical protein		TTHERM_00433480		TTHERM_00373700	58	120028	1	1	hypothetical protein
	TTHERM_00131110	118	17926	3	3	40S ribosomal protein S18, putative		TTHERM_00499300	62	532210	1	1	outer arm dynein beta heavy chain		TTHERM_00131110		TTHERM_00938820	58	94293	1	1	elongation factor 2, putative
	TTHERM_01109770	115	18268	3	2	40S ribosomal protein S11, putative		TTHERM_01113100	61	38738	1	1	receptor of activated kinase C 1A, component of 40S small ribosomal subunit		TTHERM_01109770		TTHERM_01212890	58	112131	3	1	NACHT domain protein
	TTHERM_00571860	109	60032	2	2	ATP synthase F1, alpha subunit		TTHERM_000268319	59	103063	1	1	DRC11B		TTHERM_00571860		TTHERM_00077080	55	40018	2	1	carrier protein
	TTHERM_01142730	105	21437	2	2	60S ribosomal protein L9		TTHERM_00088150	56	210163	3	1	nucleic acid helicase, putative		TTHERM_01142730		TTHERM_01027460	54	41627	3	1	hypothetical protein
	TTHERM_00923170	104	129148	2	1	cation-transporting ATPase, putative		TTHERM_00716240	56	28917	1	1	60S ribosomal protein L2/L8		TTHERM_00923170		TTHERM_00502240	53	76243	1	1	methylcrotonoyl-CoA carboxylase subunit alpha
	TTHERM_00836690	102	53167	1	1	M16 family peptidase, putative		TTHERM_00190950	56	42528	1	1	macronuclear actin		TTHERM_00836690		TTHERM_000963250	53	11223	3	1	hypothetical protein
	TTHERM_00227270	97	13828	1	1	60S ribosomal protein L22, putative		TTHERM_00923170	55	129148	1	1	cation-transporting ATPase, putative		TTHERM_00227270		TTHERM_00006320	52	84956	2	1	tetrin A
	TTHERM_00373700	94	120028	2	1	hypothetical protein		TTHERM_000841299	53	71772	3	1	calmodulin-domain kinase		TTHERM_00373700		TTHERM_000145119	49	18737	1	1	cation channel family protein
	TTHERM_00685980	93	37660	1	1	hypothetical protein		TTHERM_00561590	53	158669	1	1	ABC transporter C family protein		TTHERM_00685980		TTHERM_00499570	49	28583	1	1	parkin co-regulated protein
	TTHERM_00499570	90	28583	3	1	parkin co-regulated protein		TTHERM_00571860	49	60032	1	1	ATP synthase F1, alpha subunit		TTHERM_00499570		TTHERM_00088150	46	210163	2	1	nucleic acid helicase, putative
	TTHERM_00191800	90	99387	1	1	cytoplasmic-like aconitate hydratase		TTHERM_00077240	48	42673	1	1	polyubiquitin		TTHERM_00191800		TTHERM_000690080	46	66910	2	1	Serine/Threonine kinase domain protein
	TTHERM_00522630	89	27766	1	1	40S ribosomal protein S0		TTHERM_00402000	47	104453	3	1	endo-1,4-beta-xylanase xylA, putative		TTHERM_00522630		TTHERM_000841299	44	71772	2	1	calmodulin-domain kinase
	TTHERM_00434070	88	27940	2	2	ribosomal protein S9 component of cytosolic 80S ribosome and 40S small subunit		TTHERM_000145119	46	18737	1	1	cation channel family protein		TTHERM_00434070		TTHERM_00394580	44	80418	2	1	eukaryotic aspartyl protease
	TTHERM_00353280	88	54143	2	2	S-adenosyl-L-homocysteine hydrolase		TTHERM_00082270	45	126446	3	1	hypothetical protein		TTHERM_00353280		TTHERM_00190950	43	42528	1	1	macronuclear actin
	TTHERM_00773340	86	29108	2	2	60S ribosomal L7Ae-like protein		TTHERM_00942750	42	102046	1	1	tubulin-tyrosine ligase family protein		TTHERM_00773340		TTHERM_00149420	43	97791	2	1	hypothetical protein
	TTHERM_00649180	85	51892	2	2	splicing factor subunit 3, putative		TTHERM_00721150	38	27654	1	1	60S ribosomal protein L7		TTHERM_00649180		TTHERM_00239380	41	37088	2	1	zinc-binding dehydrogenase family oxidoreductase
	TTHERM_00161170	83	25691	3	1	hypothetical protein		TTHERM_00578640	36	23380	1	1	60S ribosomal protein L13		TTHERM_00161170		TTHERM_00402000	41	104453	2	1	endo-1,4-beta-xylanase xylA, putative
	TTHERM_00138500	80	20770	4	1	hypothetical protein		TTHERM_00630560	36	159905	1	1	ABC transporter C family protein		TTHERM_00138500		TTHERM_00942750	40	102046	1	1	tubulin-tyrosine ligase family protein
	TTHERM_00047480	79	29806	1	1	40S ribosomal protein S3a		TTHERM_00011380	35	99227	1	1	kinase domain protein		TTHERM_00047480		TTHERM_00577090	38	108098	1	1	Serine/Threonine kinase domain protein
	TTHERM_01151600	79	24292	2	2	40S ribosomal protein S8-2		TTHERM_00639920	34	315147	1	1	zinc finger lsd1 subclass family protein		TTHERM_01151600		TTHERM_00930700	37	63371	2	1	PH domain protein
	TTHERM_00088150	76	210163	4	1	nucleic acid helicase, putative		TTHERM_00649240	34	56061	1	1	DRC4B		TTHERM_00088150		TTHERM_00149630	35	14314	1	1	60S ribosomal protein L34
	TTHERM_00266390	75	15921	1	1	40S ribosomal protein S15		TTHERM_00149420	33	97791	1	1	hypothetical protein		TTHERM_00266390		TTHERM_00732790	35	261791	1	1	Sec7 domain protein
	TTHERM_00736480	74	34604	2	2	60S ribosomal protein L5		TTHERM_00006320	32	84956	1	1	tetrin A		TTHERM_00736480		TTHERM_00639920	34	315147	1	1	zinc finger lsd1 subclass family protein
	TTHERM_00149630	74	14314	1	1	60S ribosomal protein L34		TTHERM_000690080	32	66910	1	1	Serine/Threonine kinase domain protein		TTHERM_00149630		TTHERM_00565600	34	531365	1	1	dynein heavy chain, amine-terminal region protein
	TTHERM_00086700	72	87769	1	1	MORN motif protein		TTHERM_01109770	32	18268	1	1	40S ribosomal protein S11, putative		TTHERM_00086700		TTHERM_00037290	34	198893	1	1	hypothetical protein
	TTHERM_00529790	72	52941	1	1	citrate synthase I		TTHERM_01212890	31	112131	1	1	NACHT domain protein		TTHERM_00529790		TTHERM_00414440	33	171702	1	1	enoyl-CoA hydratase/isomerase
	TTHERM_00046480	69	50329	1	1	phosphopyruvate hydratase		TTHERM_01197050	31	67146	1	1	H-type lectin domain protein		TTHERM_00046480		TTHERM_00046270	33	80795	1	1	transmembrane protein, putative
	TTHERM_00444510	67	21417	1	1	ribosomal protein L19		TTHERM_00101340	31	178744	1	1	WD domain, G-beta repeat protein		TTHERM_00444510		TTHERM_000145549	33	15563	1	1	hypothetical protein
	TTHERM_01197050	66	67146	3	1	H-type lectin domain protein		TTHERM_00125600	30	137749	1	1	tubulin glycylase 3C		TTHERM_01197050		TTHERM_00312490	33	90846	1	1	hypothetical protein
	TTHERM_01151500	64	27685	1	1	40S ribosomal protein S3		TTHERM_00138500	30	20770	1	1	hypothetical protein		TTHERM_01151500		TTHERM_01197050	31	67146	1	1	H-type lectin domain protein
	TTHERM_00052310	63	34175	1	1	ADP/ATP transporter on adenylate translocase		TTHERM_00852810	30	177450	1	1	hypothetical protein		TTHERM_00052310		TTHERM_00389920	30	16042	1	1	hypothetical protein
	TTHERM_00339620	61	20522	2	1	ubiquitin/ribosomal fusion protein, putative									TTHERM_00339620
	TTHERM_01204220	58	110139	2	1	transmembrane protein, putative									TTHERM_01204220
	TTHERM_01212890	58	112131	3	1	NACHT domain protein									TTHERM_01212890
	TTHERM_00433420	57	36619	1	1	CAMP-dependent kinase catalytic subunit									TTHERM_00433420
	TTHERM_01002600	56	39813	1	1	aldo/keto reductase family oxidoreductase									TTHERM_01002600
	TTHERM_01049200	53	56215	1	1	glutamate/leucine/phenylalanine/valine dehydrogenase									TTHERM_01049200
	TTHERM_01084100	53	52671	1	1	glutamine synthetase									TTHERM_01084100
	TTHERM_00011440	53	95680	1	1	peptidase family M49 protein									TTHERM_00011440
	TTHERM_00488340	53	25686	1	1	60S ribosomal protein L18									TTHERM_00488340
	TTHERM_00585260	53	53570	1	1	ATP synthase F1, beta subunit									TTHERM_00585260
	TTHERM_00414440	53	171702	3	1	enoyl-CoA hydratase/isomerase									TTHERM_00414440
	TTHERM_00149420	52	97791	2	1	hypothetical protein									TTHERM_00149420
	TTHERM_00137990	52	55142	2	2	oxidoreductase, putative									TTHERM_00137990
	TTHERM_00077080	51	40018	2	1	carrier protein									TTHERM_00077080
	TTHERM_00216010	51	28228	1	1	Bmh1 14-3-3 family protein									TTHERM_00216010
	TTHERM_01002870	51	48661	1	1	carboxy-terminal crystallin fold protein									TTHERM_01002870
	TTHERM_00075720	51	170313	1	1	hypothetical protein									TTHERM_00075720
	TTHERM_00006320	49	84956	2	1	tetrin A									TTHERM_00006320
	TTHERM_000690080	48	66910	2	1	Serine/Threonine kinase domain protein									TTHERM_000690080
	TTHERM_000268319	47	103063	1	1	DRC11B									TTHERM_000268319
	TTHERM_00599890	46	152931	2	1	EF hand protein									TTHERM_00599890
	TTHERM_00467660	46	17082	1	1	40S ribosomal protein S24									TTHERM_00467660
	TTHERM_00145340	46	92733	1	1	Serine/Threonine kinase domain protein									TTHERM_00145340
	TTHERM_00938820	45	94293	1	1	elongation factor 2, putative									TTHERM_00938820
	TTHERM_00145990	45	66313	2	1	pyruvate kinase complex alpha subunit									TTHERM_00145990
	TTHERM_00706300	45	26210	1	1	ribosomal protein S9									TTHERM_00706300
	TTHERM_00082270	45	126446	3	1	hypothetical protein									TTHERM_00082270
	TTHERM_000841299	44	71772	2	1	calmodulin-domain kinase									TTHERM_000841299
	TTHERM_00639920	43	315147	2	1	zinc finger lsd1 subclass family protein									TTHERM_00639920
	TTHERM_00467960	42	155246	1	1	hypothetical protein									TTHERM_00467960
	TTHERM_00046270	42	80795	2	1	transmembrane protein, putative									TTHERM_00046270
	TTHERM_01276420	42	536680	1	1	dynein heavy chain, outer arm protein									TTHERM_01276420
	TTHERM_00394580	41	80418	2	1	eukaryotic aspartyl protease									TTHERM_00394580
	TTHERM_000963250	40	11223	1	1	hypothetical protein									TTHERM_000963250
	TTHERM_00193740	38	33716	1	1	40S ribosomal protein S2, putative									TTHERM_00193740
	TTHERM_00476640	38	18213	1	1	60S ribosomal protein L24									TTHERM_00476640
	TTHERM_00322930	37	77995	1	1	hypothetical protein									TTHERM_00322930
	TTHERM_00011380	36	99227	1	1	kinase domain protein									TTHERM_00011380
	TTHERM_00058610	35	55281	1	1	cytosol aminopeptidase									TTHERM_00058610
	TTHERM_00630560	35	159905	1	1	ABC transporter C family protein									TTHERM_00630560
	TTHERM_00283180	35	13627	1	1	histone H2B.1									TTHERM_00283180
	TTHERM_01027460	34	41627	1	1	hypothetical protein									TTHERM_01027460
	TTHERM_00636970	32	35612	1	1	60S acidic ribosomal protein P0									TTHERM_00636970
	TTHERM_00548090	32	105193	1	1	hypothetical protein									TTHERM_00548090
	TTHERM_00047080	32	70563	1	1	succinate dehydrogenase [ubiquinone] flavoprotein subunit									TTHERM_00047080
	TTHERM_00666540	31	18112	1	1	60S ribosomal protein L21									TTHERM_00666540
	TTHERM_00382350	31	15373	1	1	60S ribosomal protein L26									TTHERM_00382350

## Sheet: CU428 - emPAI score
CU428, Samples report created on 08/30/2023
Experiment: CU428
	Peak List Generator: unknown
		Version: unknown
		Charge States Calculated: unknown
		Deisotoped: unknown
		Textual Annotation: unknown
	Database Set: 1 Database
		Database Name: the uniprot-Tetrahymena_Creinhardtii_20190913 database
			Version: unknown
			Taxonomy: All Entries
			Number of Proteins: 46446
		Does database contain common contaminants?: unknown
	Search Engine Set: 1 Search Engine
		Search Engine: Mascot
			Version: 2.6.2
			Samples: All Samples
			Fragment Tolerance: 0.100 Da (Monoisotopic)
			Parent Tolerance: 5.0 PPM (Monoisotopic)
			Fixed Modifications: +58 on C (Carboxymethyl)
			Variable Modifications: +1 on NQ (Deamidated), +16 on M (Oxidation)
			Database: the uniprot-Tetrahymena_Creinhardtii_20190913 database (unknown version, 46446 entries)
			Digestion Enzyme: Trypsin
			Max Missed Cleavages: 2
			Probability Model:
				CU428_1 (ddbece06fd7ba3aa___CU428_1.mgf.export.F007298): Peptide Prophet with Delta Mass Correction (No decoys found) [all charge states]
				CU428_2 (ddbece06fd7ba3aa___CU428_2.mgf.export.F007299): Peptide Prophet with Delta Mass Correction (No decoys found) [all charge states]
				CU428_3 (ddbece06fd7ba3aa___CU428_3.mgf.export.F007300): Peptide Prophet with Delta Mass Correction (No decoys found) [all charge states]
	Scaffold: Version: Scaffold_4.11.0
		Modification Metadata Set: 2334 modifications
			Source: D:\Program Files\Scaffold 4\parameters\unimod.xml
			Comment:
		Protein Grouping Strategy: Experiment-wide grouping with protein cluster analysis
		Peptide Thresholds: 95.0% minimum
		Protein Thresholds: 95.0% minimum and 1 peptide minimum
		Peptide FDR: 0.3% (Prophet)
		Protein FDR: 0.6% (Prophet)
		GO Annotation Source(s):
		Pathway Annotation Source(s):
		Alternate ID Source(s): FASTA:UniProt/Swiss-Prot Alt. Accession (UniProtKB)
									Quantitative Value (Normalized emPAI)	Quantitative Value (Normalized emPAI)	Quantitative Value (Normalized emPAI)
CU428									CU428	CU428	CU428
#	Visible?	Starred?	Identified Proteins (994)	Accession Number	Alternate ID	Molecular Weight	Protein Grouping Ambiguity	Taxonomy	CU428_1	CU428_2	CU428_3
2.1	TRUE	Empty	Tubulin/FtsZ family, GTPase domain protein OS=Tetrahymena thermophila (strain SB210) GN=TTHERM_00558620 PE=3 SV=1	I7M9N6 (+1)	TTHERM_00558620	50 kDa	TRUE	unknown	855.86	748.51	728.81
2.2	TRUE	Empty	Alpha tubulin 1 OS=Chlamydomonas reinhardtii GN=TUA1 PE=3 SV=1	Q540H1	TUA1	50 kDa	TRUE	unknown	12.205	12.944	11.083
3.1	TRUE	Empty	Tubulin beta chain OS=Tetrahymena pyriformis GN=BETA-TT1 PE=3 SV=1	P10876	BETA-TT1	50 kDa	TRUE	unknown	1014.7	1076	921.19
3.2	TRUE	Empty	Beta-tubulin OS=Tetrahymena pyriformis GN=beta-TT2 PE=3 SV=1	Q7Z2D1	beta-TT2	50 kDa	TRUE	unknown	1014.1	1075.4	920.7
4.1	TRUE	Empty	Dynein heavy chain, outer arm protein OS=Tetrahymena thermophila (strain SB210) GN=TTHERM_01276420 PE=4 SV=1	Q22A67	TTHERM_01276420	534 kDa	TRUE	unknown	8.9962	7.6704	6.9394
1.1	TRUE	Empty	Outer arm dynein beta heavy chain OS=Tetrahymena thermophila (strain SB210) GN=TTHERM_00499300 PE=4 SV=1	I7M9J2	TTHERM_00499300	530 kDa	TRUE	unknown	10.09	8.5519	7.8413
1.2	TRUE	Empty	Dynein-1-alpha heavy chain, flagellar inner arm I1 complex protein, putative OS=Tetrahymena thermophila (strain SB210) GN=TTHERM_00486600 PE=4 SV=2	I7M6H4	TTHERM_00486600	475 kDa	TRUE	unknown	10.42	8.7447	7.8379
3.3	TRUE	Empty	Beta tubulin 1 OS=Chlamydomonas reinhardtii GN=TUB1 PE=3 SV=1	A8IXZ0	TUB1	50 kDa	TRUE	unknown	35.609	28.987	21.725
5	TRUE	Empty	SerH3 immobilization antigen OS=Tetrahymena thermophila GN=SerH3 PE=4 SV=1	Q9U697	SerH3	41 kDa		unknown	4.5408	4.3774	4.1233
1.3	TRUE	Empty	Dynein-1-alpha heavy chain, flagellar inner arm I1 complex protein OS=Tetrahymena thermophila (strain SB210) GN=TTHERM_00688470 PE=4 SV=1	I7MAY1	TTHERM_00688470	509 kDa	TRUE	unknown	2.4204	2.3427	1.8965
1.4	TRUE	Empty	Dynein heavy chain 2, putative OS=Tetrahymena thermophila (strain SB210) GN=TTHERM_00912290 PE=4 SV=2	Q23TU2	TTHERM_00912290	559 kDa	TRUE	unknown	2.1164	1.6522	1.6115
6	TRUE	Empty	Axonemal dynein heavy chain OS=Tetrahymena thermophila (strain SB210) GN=TTHERM_00433800 PE=4 SV=2	Q230X9	TTHERM_00433800	474 kDa	TRUE	unknown	2.0659	1.9758	1.6215
7	TRUE	Empty	Adenylate kinase OS=Tetrahymena thermophila (strain SB210) GN=TTHERM_00317200 PE=3 SV=2	I7M2R5	TTHERM_00317200	119 kDa		unknown	13.303	13.31	10.135
8	TRUE	Empty	EF hand protein OS=Tetrahymena thermophila (strain SB210) GN=TTHERM_00193760 PE=4 SV=3	Q23KF9	TTHERM_00193760	110 kDa		unknown	15.495	14.065	12.819
9	TRUE	Empty	Hydrocephalus-inducing protein OS=Tetrahymena thermophila (strain SB210) GN=TTHERM_00551040 PE=4 SV=1	Q22UM4	TTHERM_00551040	560 kDa		unknown	1.7559	1.1639	1.1944
10	TRUE	Empty	Dynein heavy chain 1, axonemal protein OS=Tetrahymena thermophila (strain SB210) GN=TTHERM_00558640 PE=4 SV=2	I7MH00	TTHERM_00558640	488 kDa	TRUE	unknown	1.5851	1.5736	1.174
11	TRUE	Empty	Dynein heavy chain 1, axonemal protein OS=Tetrahymena thermophila (strain SB210) GN=TTHERM_001151438 PE=4 SV=1	W7XDP3	TTHERM_001151438	454 kDa	TRUE	unknown	1.8103	1.7948	1.368
12	TRUE	Empty	Sperm-associated antigen 6 OS=Tetrahymena thermophila (strain SB210) GN=TTHERM_000157929 PE=4 SV=1	W7X9A6	TTHERM_000157929	55 kDa		unknown	17.048	15.041	14.563
13	TRUE	Empty	WD domain, G-beta repeat protein OS=Tetrahymena thermophila (strain SB210) GN=TTHERM_01094880 PE=4 SV=1	Q22ZH2	TTHERM_01094880	73 kDa		unknown	14.154	15.728	14.108
1.5	TRUE	Empty	Dynein heavy chain, amine-terminal region protein OS=Tetrahymena thermophila (strain SB210) GN=TTHERM_00565600 PE=4 SV=2	I7M304	TTHERM_00565600	530 kDa	TRUE	unknown	1.3844	1.303	0.96028
14	TRUE	Empty	HECT domain ubiquitin transferase OS=Tetrahymena thermophila (strain SB210) GN=TTHERM_00821790 PE=4 SV=2	Q22F29	TTHERM_00821790	427 kDa		unknown	1.579	1.4168	1.0726
15	TRUE	Empty	Flagellar outer dynein arm intermediate protein, putative OS=Tetrahymena thermophila (strain SB210) GN=TTHERM_00079230 PE=4 SV=1	Q23FU1	TTHERM_00079230	77 kDa		unknown	12.856	12.462	11.674
16	TRUE	Empty	Adenylate kinase domain protein OS=Tetrahymena thermophila (strain SB210) GN=TTHERM_00148750 PE=4 SV=2	I7LWA5	TTHERM_00148750	240 kDa		unknown	3.196	3.3299	2.4218
17	TRUE	Empty	EF-hand protein OS=Tetrahymena thermophila (strain SB210) GN=TTHERM_00584850 PE=4 SV=1	I7MCU1	TTHERM_00584850	61 kDa		unknown	14.469	12.24	10.48
18	TRUE	Empty	EF-hand pair protein OS=Tetrahymena thermophila (strain SB210) GN=TTHERM_00406590 PE=4 SV=1	I7ME23	TTHERM_00406590	58 kDa		unknown	30.459	25.668	21.978
1.6	TRUE	Empty	Axonemal dynein heavy chain OS=Tetrahymena thermophila (strain SB210) GN=TTHERM_00252430 PE=4 SV=3	Q23QN9	TTHERM_00252430	499 kDa	TRUE	unknown	1.2357	1.1608	1.0189
19.1	TRUE	Empty	Uncharacterized protein OS=Tetrahymena thermophila (strain SB210) GN=TTHERM_00430030 PE=4 SV=3	Q231F7	TTHERM_00430030	221 kDa	TRUE	unknown	2.6435	2.5838	2.2124
20	TRUE	Empty	Flagellar microtugule protofilament ribbon protein OS=Tetrahymena thermophila (strain SB210) GN=TTHERM_00143690 PE=4 SV=1	I7M0S7	TTHERM_00143690	73 kDa		unknown	12.071	14.764	12.642
21	TRUE	Empty	EF-hand protein OS=Tetrahymena thermophila (strain SB210) GN=TTHERM_00649260 PE=4 SV=2	I7M688	TTHERM_00649260	179 kDa	TRUE	unknown	4.7958	4.26	3.4861
23	TRUE	Empty	Uncharacterized protein OS=Tetrahymena thermophila (strain SB210) GN=TTHERM_00641200 PE=4 SV=1	Q23F13	TTHERM_00641200	198 kDa		unknown	2.3616	2.6834	1.8149
1.7	TRUE	Empty	Dynein heavy chain, amine-terminal region protein OS=Tetrahymena thermophila (strain SB210) GN=TTHERM_00193520 PE=4 SV=2	Q23KI3	TTHERM_00193520	477 kDa	TRUE	unknown	1.0534	1.0441	0.72954
22.1	TRUE	Empty	Dynein heavy chain 1, axonemal protein OS=Tetrahymena thermophila (strain SB210) GN=TTHERM_01027670 PE=4 SV=2	Q22CL1	TTHERM_01027670	490 kDa	TRUE	unknown	1.0401	1.0887	0.73564
24	TRUE	Empty	Uncharacterized protein OS=Tetrahymena thermophila (strain SB210) GN=TTHERM_01125120 PE=4 SV=1	Q22B31	TTHERM_01125120	34 kDa		unknown	205.02	103.92	88.981
25	TRUE	Empty	Dpy-30 motif protein OS=Tetrahymena thermophila (strain SB210) GN=TTHERM_00558060 PE=4 SV=2	I7MLH8	TTHERM_00558060	88 kDa		unknown	3.6444	3.8649	3.1585
26	TRUE	Empty	Adenylate kinase family protein OS=Tetrahymena thermophila (strain SB210) GN=TTHERM_00227800 PE=3 SV=2	Q23BQ2	TTHERM_00227800	50 kDa		unknown	17.921	21.73	16.273
27	TRUE	Empty	Dpy-30 motif protein OS=Tetrahymena thermophila (strain SB210) GN=TTHERM_00394410 PE=4 SV=1	Q233B2	TTHERM_00394410	75 kDa		unknown	5.6538	6.6278	6.5785
28	TRUE	Empty	Dynein heavy chain OS=Tetrahymena thermophila (strain SB210) GN=TTHERM_00774810 PE=4 SV=2	Q23WX6	TTHERM_00774810	278 kDa	TRUE	unknown	1.2727	1.2667	1.0385
29	TRUE	Empty	Tetratricopeptide repeat protein OS=Tetrahymena thermophila (strain SB210) GN=TTHERM_00497260 PE=4 SV=1	I7MN06	TTHERM_00497260	110 kDa	TRUE	unknown	4.0499	3.844	3.2914
30	TRUE	Empty	Uncharacterized protein OS=Tetrahymena thermophila (strain SB210) GN=TTHERM_00196190 PE=4 SV=3	Q23K15	TTHERM_00196190	198 kDa		unknown	2.431	2.8884	1.8249
31	TRUE	Empty	Sm protein OS=Tetrahymena thermophila (strain SB210) GN=TTHERM_00467950 PE=4 SV=1	I7MMH1	TTHERM_00467950	169 kDa		unknown	1.9906	2.3634	1.6074
1.8	TRUE	Empty	Dynein heavy chain family protein OS=Tetrahymena thermophila (strain SB210) GN=TTHERM_000774820 PE=4 SV=1	W7XG67	TTHERM_000774820	224 kDa	TRUE	unknown	1.462	1.5505	1.2018
32	TRUE	Empty	Parkin co-regulated protein OS=Tetrahymena thermophila (strain SB210) GN=TTHERM_00446290 PE=4 SV=2	I7MLV6	TTHERM_00446290	36 kDa		unknown	22.431	16.465	18.591
33	TRUE	Empty	Uncharacterized protein OS=Tetrahymena thermophila (strain SB210) GN=TTHERM_01142770 PE=4 SV=2	Q22AX1	TTHERM_01142770	203 kDa		unknown	1.4596	2.0008	1.6306
34	TRUE	Empty	EF hand protein OS=Tetrahymena thermophila (strain SB210) GN=TTHERM_00637390 PE=4 SV=2	Q22HG4	TTHERM_00637390	183 kDa		unknown	2.5828	2.8756	2.2884
35	TRUE	Empty	Radial spokehead protein OS=Tetrahymena thermophila (strain SB210) GN=TTHERM_00427590 PE=4 SV=2	Q23A99 (+1)	TTHERM_00427590	57 kDa		unknown	14.79	12.32	13.43
36	TRUE	Empty	Uncharacterized protein OS=Tetrahymena thermophila (strain SB210) GN=TTHERM_00437360 PE=4 SV=2	I7LV93	TTHERM_00437360	86 kDa		unknown	3.1668	3.1963	3.6534
37	TRUE	Empty	Uncharacterized protein OS=Tetrahymena thermophila (strain SB210) GN=TTHERM_00449470 PE=4 SV=3	Q238X3	TTHERM_00449470	26 kDa		unknown	29.336	24.175	43.862
38	TRUE	Empty	Uncharacterized protein OS=Tetrahymena thermophila (strain SB210) GN=TTHERM_00780430 PE=4 SV=2	I7M488	TTHERM_00780430	186 kDa		unknown	1.5717	1.8132	1.4683
39	TRUE	Empty	Dynein intermediate chain 2 OS=Tetrahymena thermophila (strain SB210) GN=TTHERM_00487150 PE=4 SV=2	I7M008	TTHERM_00487150	78 kDa		unknown	4.0374	6.3711	4.9513
40	TRUE	Empty	WD repeat protein OS=Tetrahymena thermophila (strain SB210) GN=TTHERM_00498220 PE=4 SV=2	I7LY62	TTHERM_00498220	215 kDa		unknown	1.8433	2.1424	1.346
41	TRUE	Empty	Transcription factor iib protein, putative OS=Tetrahymena thermophila (strain SB210) GN=TTHERM_00418580 PE=4 SV=2	Q22NU3	TTHERM_00418580	23 kDa		unknown	21.867	17.431	22.871
42	TRUE	Empty	Uncharacterized protein OS=Tetrahymena thermophila (strain SB210) GN=TTHERM_00290850 PE=4 SV=2	I7LVL5	TTHERM_00290850	180 kDa		unknown	2.1284	2.1979	1.5958
43	TRUE	Empty	Radial spokehead protein OS=Tetrahymena thermophila (strain SB210) GN=TTHERM_00430020 PE=4 SV=2	Q231F8	TTHERM_00430020	34 kDa		unknown	8.2591	8.7589	9.2048
44	TRUE	Empty	Coiled-coil lobo-like protein, putative OS=Tetrahymena thermophila (strain SB210) GN=TTHERM_00473320 PE=4 SV=1	I7MLZ4	TTHERM_00473320	101 kDa		unknown	2.3756	2.6354	2.1572
45	TRUE	Empty	Radial spoke 3 protein OS=Tetrahymena thermophila (strain SB210) GN=TTHERM_00418270 PE=4 SV=2	Q22NW8	TTHERM_00418270	111 kDa		unknown	3.711	3.3862	2.7901
46	TRUE	Empty	Sperm-tail PG-rich repeat protein OS=Tetrahymena thermophila (strain SB210) GN=TTHERM_000441959 PE=4 SV=1	W7X9F7	TTHERM_000441959	32 kDa		unknown	7.9608	8.4426	11.193
47	TRUE	Empty	Uncharacterized protein OS=Tetrahymena thermophila (strain SB210) GN=TTHERM_00820660 PE=4 SV=1	Q23H79	TTHERM_00820660	73 kDa	TRUE	unknown	3.6353	3.6454	3.1213
48	TRUE	Empty	STOP protein OS=Tetrahymena thermophila (strain SB210) GN=TTHERM_00227580 PE=4 SV=2	Q23BS4	TTHERM_00227580	54 kDa		unknown	8.9245	10.1	10.484
49.1	TRUE	Empty	Kinesin-like protein OS=Tetrahymena thermophila (strain SB210) GN=TTHERM_00502590 PE=3 SV=1	I7M335	TTHERM_00502590	83 kDa	TRUE	unknown	2.4861	2.9354	2.2576
50	TRUE	Empty	EF-hand pair protein OS=Tetrahymena thermophila (strain SB210) GN=TTHERM_00267880 PE=4 SV=1	I7ME81	TTHERM_00267880	35 kDa	TRUE	unknown	11.765	13.761	11.782
51	TRUE	Empty	Dynein light chain 1, axonemal protein OS=Tetrahymena thermophila (strain SB210) GN=TTHERM_00334290 PE=4 SV=1	I7M1N7 (+1)	TTHERM_00334290	23 kDa		unknown	34.494	42.1	47.675
52	TRUE	Empty	EF hand protein, putative OS=Tetrahymena thermophila (strain SB210) GN=TTHERM_00155380 PE=4 SV=1	Q22WJ6	TTHERM_00155380	57 kDa	TRUE	unknown	5.3207	4.0146	3.9491
53	TRUE	Empty	Uncharacterized protein OS=Tetrahymena thermophila (strain SB210) GN=TTHERM_00125530 PE=4 SV=2	I7MJ59	TTHERM_00125530	76 kDa		unknown	6.0855	5.843	6.3982
54	TRUE	Empty	EF hand protein OS=Tetrahymena thermophila (strain SB210) GN=TTHERM_00219350 PE=4 SV=2	I7M8Z8	TTHERM_00219350	56 kDa	TRUE	unknown	4.8477	5.5029	3.8324
55	TRUE	Empty	Parkin co-regulated protein OS=Tetrahymena thermophila (strain SB210) GN=TTHERM_00499570 PE=4 SV=1	I7M317	TTHERM_00499570	28 kDa		unknown	21.537	25.642	43.543
56	TRUE	Empty	Coiled-coil protein, putative OS=Tetrahymena thermophila (strain SB210) GN=TTHERM_00391400 PE=4 SV=1	Q233L0	TTHERM_00391400	105 kDa		unknown	2.8764	3.3105	2.612
57	TRUE	Empty	WD-40 protein, putative OS=Tetrahymena thermophila (strain SB210) GN=TTHERM_01262850 PE=4 SV=2	Q24DE2	TTHERM_01262850	114 kDa		unknown	3.0014	2.7306	2.8293
58	TRUE	Empty	Radial spokehead protein OS=Tetrahymena thermophila (strain SB210) GN=TTHERM_00444180 PE=4 SV=2	I7M3F3 (+1)	TTHERM_00444180	54 kDa		unknown	8.706	7.0507	7.396
59	TRUE	Empty	Radial spoke 3 protein OS=Tetrahymena thermophila (strain SB210) GN=TTHERM_00566810 PE=4 SV=1	I7M308	TTHERM_00566810	80 kDa		unknown	2.0977	2.7979	2.2655
60	TRUE	Empty	Uncharacterized protein OS=Tetrahymena thermophila (strain SB210) GN=TTHERM_00777260 PE=4 SV=2	Q23WS9	TTHERM_00777260	35 kDa		unknown	4.4996	4.7719	4.0859
61	TRUE	Empty	Uncharacterized protein OS=Tetrahymena thermophila (strain SB210) GN=TTHERM_00049190 PE=4 SV=2	Q23D72	TTHERM_00049190	426 kDa		unknown	0.59769	0.58271	0.42543
62	TRUE	Empty	Nucleoside diphosphate kinase OS=Tetrahymena thermophila (strain SB210) GN=TTHERM_000372529 PE=3 SV=1	W7XGD1	TTHERM_000372529	43 kDa		unknown	5.0529	5.3587	4.5883
63	TRUE	Empty	Uncharacterized protein OS=Tetrahymena thermophila (strain SB210) GN=TTHERM_00540130 PE=4 SV=2	I7M0J1	TTHERM_00540130	144 kDa		unknown	1.5257	1.6791	1.3344
64	TRUE	Empty	Uncharacterized protein OS=Tetrahymena thermophila (strain SB210) GN=TTHERM_00691650 PE=4 SV=2	I7M670	TTHERM_00691650	102 kDa		unknown	2.6934	2.2815	1.8641
65	TRUE	Empty	Camsap CH domain protein OS=Tetrahymena thermophila (strain SB210) GN=TTHERM_00919620 PE=4 SV=1	Q24IL2	TTHERM_00919620	105 kDa		unknown	1.685	1.8759	1.3847
66	TRUE	Empty	Transmembrane protein, putative OS=Tetrahymena thermophila (strain SB210) GN=TTHERM_00037080 PE=4 SV=2	Q22MB1	TTHERM_00037080	85 kDa		unknown	2.7688	2.5084	2.3875
67	TRUE	Empty	Uncharacterized protein OS=Tetrahymena thermophila (strain SB210) GN=TTHERM_00697090 PE=4 SV=3	Q24C62	TTHERM_00697090	113 kDa		unknown	2.139	2.67	2.1965
68	TRUE	Empty	DnaJ (Hsp40) family B protein OS=Tetrahymena thermophila (strain SB210) GN=TTHERM_00471260 PE=4 SV=1	I7MGN3	TTHERM_00471260	38 kDa		unknown	17.218	15.318	12.004
69.1	TRUE	Empty	Flagellar associated protein, putative OS=Tetrahymena thermophila (strain SB210) GN=TTHERM_000495990 PE=4 SV=1	W7WVU8	TTHERM_000495990	361 kDa	TRUE	unknown	0.6599	0.69983	0.53271
70	TRUE	Empty	EF hand protein OS=Tetrahymena thermophila (strain SB210) GN=TTHERM_00492840 PE=4 SV=2	I7M9W2	TTHERM_00492840	67 kDa		unknown	3.2688	3.4667	2.9683
71	TRUE	Empty	Adenylate kinase OS=Tetrahymena thermophila (strain SB210) GN=TTHERM_00455540 PE=4 SV=1	I7MA87	TTHERM_00455540	51 kDa		unknown	6.0345	6.3997	5.8927
72	TRUE	Empty	Uncharacterized protein OS=Tetrahymena thermophila (strain SB210) GN=TTHERM_00716090 PE=4 SV=2	I7MFU3	TTHERM_00716090	80 kDa		unknown	3.281	4.0617	2.9794
73	TRUE	Empty	MSP (Major sperm protein) domain protein OS=Tetrahymena thermophila (strain SB210) GN=TTHERM_01092380 PE=4 SV=2	Q24BP3	TTHERM_01092380	191 kDa		unknown	1.2323	1.3889	1.0512
74	TRUE	Empty	Transport system kinase OS=Tetrahymena thermophila (strain SB210) GN=TTHERM_00205170 PE=4 SV=2	Q22NC6	TTHERM_00205170	18 kDa		unknown	90.927	114.88	235.28
75.1	TRUE	Empty	Macronuclear actin OS=Tetrahymena thermophila (strain SB210) GN=TTHERM_00190950 PE=3 SV=1	I7MJK1 (+1)	TTHERM_00190950	42 kDa	TRUE	unknown	6.7322	8.4746	8.5851
76	TRUE	Empty	Uncharacterized protein OS=Tetrahymena thermophila (strain SB210) GN=TTHERM_00884620 PE=4 SV=1	Q23A15	TTHERM_00884620	63 kDa		unknown	1.6475	2.0489	1.8937
77	TRUE	Empty	Calpain family cysteine protease OS=Tetrahymena thermophila (strain SB210) GN=TTHERM_000487129 PE=4 SV=1	W7X994	TTHERM_000487129	107 kDa		unknown	1.3325	1.4889	1.3416
78	TRUE	Empty	Tumor suppressor mitostatin protein OS=Tetrahymena thermophila (strain SB210) GN=TTHERM_001164064 PE=4 SV=1	W7XCX2	TTHERM_001164064	59 kDa		unknown	3.7958	3.5064	3.2186
79	TRUE	Empty	WD domain, G-beta repeat protein OS=Tetrahymena thermophila (strain SB210) GN=TTHERM_00446430 PE=4 SV=1	I7LWZ7	TTHERM_00446430	105 kDa		unknown	2.2208	2.3552	1.6791
80	TRUE	Empty	LRRC48 protein OS=Tetrahymena thermophila (strain SB210) GN=TTHERM_00316370 PE=4 SV=2	I7MG46	TTHERM_00316370	68 kDa		unknown	3.5622	4.257	3.2347
81	TRUE	Empty	Uncharacterized protein OS=Tetrahymena thermophila (strain SB210) GN=TTHERM_00633390 PE=4 SV=2	Q22X14	TTHERM_00633390	194 kDa		unknown	0.82897	0.78422	0.6195
82	TRUE	Empty	Armadillo/beta-catenin repeat protein OS=Tetrahymena thermophila (strain SB210) GN=TTHERM_00313520 PE=4 SV=2	Q22KC9	TTHERM_00313520	65 kDa		unknown	3.6763	3.6591	4.0186
83	TRUE	Empty	Flagella associated protein OS=Tetrahymena thermophila (strain SB210) GN=TTHERM_00227220 PE=4 SV=2	Q23BW0	TTHERM_00227220	114 kDa		unknown	1.9466	1.7295	1.4141
84	TRUE	Empty	MAATS1, putative OS=Tetrahymena thermophila (strain SB210) GN=TTHERM_00578560 PE=4 SV=1	I7LWP7	TTHERM_00578560	76 kDa		unknown	3.0496	4.0237	2.6173
1.9	TRUE	Empty	Dynein heavy chain 7, axonemal protein OS=Tetrahymena thermophila (strain SB210) GN=TTHERM_00492830 PE=4 SV=2	I7MLR5	TTHERM_00492830	550 kDa	TRUE	unknown	0.42885	0.31745	0.25787
85	TRUE	Empty	Uncharacterized protein OS=Tetrahymena thermophila (strain SB210) GN=TTHERM_00370820 PE=4 SV=2	I7MHP2	TTHERM_00370820	205 kDa		unknown	0.98013	0.84903	0.86176
86	TRUE	Empty	Calponin-like domain protein OS=Tetrahymena thermophila (strain SB210) GN=TTHERM_00334410 PE=4 SV=2	I7LV58	TTHERM_00334410	357 kDa		unknown	0.56597	0.52609	0.45046
87	TRUE	Empty	Uncharacterized protein OS=Tetrahymena thermophila (strain SB210) GN=TTHERM_00628400 PE=4 SV=4	Q23RV8	TTHERM_00628400	29 kDa		unknown	4.876	3.9381	5.7429
88	TRUE	Empty	AAA family ATPase CDC48 subfamily protein OS=Tetrahymena thermophila (strain SB210) GN=TTHERM_00151820 PE=4 SV=2	I7LWE3	TTHERM_00151820	101 kDa		unknown	2.2739	2.6404	2.0648
89	TRUE	Empty	Radial spoke head-like protein OS=Tetrahymena thermophila (strain SB210) GN=TTHERM_00378600 PE=4 SV=2	Q23FF7	TTHERM_00378600	27 kDa		unknown	38.252	65.666	63.379
22.2	TRUE	Empty	Dynein heavy chain 1, axonemal protein OS=Tetrahymena thermophila (strain SB210) GN=TTHERM_00947430 PE=4 SV=2	I7LSV4	TTHERM_00947430	493 kDa	TRUE	unknown	0.27869	0.2513	0.25306
90	TRUE	Empty	WD40 domain protein OS=Tetrahymena thermophila (strain SB210) GN=TTHERM_00105300 PE=4 SV=2	Q234G8	TTHERM_00105300	152 kDa		unknown	1.3455	1.3235	1.0072
91	TRUE	Empty	Uncharacterized protein OS=Tetrahymena thermophila (strain SB210) GN=TTHERM_00725820 PE=4 SV=1	Q24GK8	TTHERM_00725820	46 kDa		unknown	5.1999	5.0708	5.566
92	TRUE	Empty	Ankyrin repeat protein OS=Tetrahymena thermophila (strain SB210) GN=TTHERM_01179840 PE=4 SV=1	Q22AP1	TTHERM_01179840	66 kDa		unknown	2.5723	2.9173	2.668
93	TRUE	Empty	Flagellar associated protein OS=Tetrahymena thermophila (strain SB210) GN=TTHERM_00038990 PE=4 SV=1	Q22M20	TTHERM_00038990	103 kDa	TRUE	unknown	2.416	2.6777	2.6085
94	TRUE	Empty	Phosphoglycerate kinase OS=Tetrahymena thermophila (strain SB210) GN=TTHERM_00856750 PE=4 SV=1	Q23CI8	TTHERM_00856750	149 kDa		unknown	0.84083	0.97841	0.80024
95	TRUE	Empty	Uncharacterized protein OS=Tetrahymena thermophila (strain SB210) GN=TTHERM_00196610 PE=4 SV=4	Q23JX3	TTHERM_00196610	101 kDa		unknown	1.6914	1.9812	1.6964
96	TRUE	Empty	Uncharacterized protein OS=Tetrahymena thermophila (strain SB210) GN=TTHERM_00758860 PE=4 SV=1	Q23JL9	TTHERM_00758860	38 kDa		unknown	7.767	8.2371	7.743
97	TRUE	Empty	Rtdr1-prov protein, putative OS=Tetrahymena thermophila (strain SB210) GN=TTHERM_000773538 PE=4 SV=1	W7XHA5	TTHERM_000773538	41 kDa		unknown	5.5338	5.8687	6.5858
98	TRUE	Empty	Growth-arrest-specific microtubule-binding protein OS=Tetrahymena thermophila (strain SB210) GN=TTHERM_00649240 PE=4 SV=1	I7LT80	TTHERM_00649240	56 kDa		unknown	3.1832	3.3759	4.1425
99	TRUE	Empty	Tetratricopeptide repeat protein OS=Tetrahymena thermophila (strain SB210) GN=TTHERM_01119520 PE=4 SV=1	Q239M8	TTHERM_01119520	51 kDa		unknown	4.4549	5.0979	5.0676
100	TRUE	Empty	Flagellar WD-repeat protein PF20 OS=Tetrahymena thermophila (strain SB210) GN=TTHERM_00134890 PE=4 SV=2	I7MKK1	TTHERM_00134890	68 kDa		unknown	4.6808	3.9364	3.79
101	TRUE	Empty	Uncharacterized protein OS=Tetrahymena thermophila (strain SB210) GN=TTHERM_00530270 PE=4 SV=2	I7LZX2	TTHERM_00530270	136 kDa	TRUE	unknown	1.4166	1.1617	1.1354
102	TRUE	Empty	Uncharacterized protein OS=Tetrahymena thermophila (strain SB210) GN=TTHERM_01345750 PE=4 SV=3	Q229S1	TTHERM_01345750	99 kDa		unknown	1.2734	1.8734	1.225
103	TRUE	Empty	Antioxidant, AhpC/TSA family protein OS=Tetrahymena thermophila (strain SB210) GN=TTHERM_01194830 PE=4 SV=1	Q22AJ2	TTHERM_01194830	23 kDa		unknown	7.9402	9.8053	13.094
104	TRUE	Empty	Calponin-like domain protein OS=Tetrahymena thermophila (strain SB210) GN=TTHERM_00703960 PE=4 SV=1	Q22GC7	TTHERM_00703960	122 kDa		unknown	1.4081	1.562	1.2787
105	TRUE	Empty	Uncharacterized protein OS=Tetrahymena thermophila (strain SB210) GN=TTHERM_00348390 PE=4 SV=2	I7M9T0	TTHERM_00348390	34 kDa		unknown	6.5998	5.0587	4.8355
106	TRUE	Empty	Casein kinase OS=Tetrahymena thermophila (strain SB210) GN=TTHERM_00938880 PE=4 SV=1	Q22DQ4	TTHERM_00938880	38 kDa		unknown	4.3991	4.2043	4.424
107	TRUE	Empty	Amine-terminal domain enolase OS=Tetrahymena thermophila (strain SB210) GN=TTHERM_000474969 PE=4 SV=1	W7XGK2	TTHERM_000474969	57 kDa		unknown	3.7855	3.4797	3.2021
108	TRUE	Empty	Uncharacterized protein OS=Tetrahymena thermophila (strain SB210) GN=TTHERM_00705200 PE=4 SV=2	I7M777	TTHERM_00705200	308 kDa		unknown	0.51189	0.57714	0.40795
109	TRUE	Empty	Dynein heavy chain 1, axonemal protein OS=Tetrahymena thermophila (strain SB210) GN=TTHERM_00821980 PE=4 SV=2	Q22F12	TTHERM_00821980	482 kDa	TRUE	unknown	0.25981	0.23097	0.19777
110	TRUE	Empty	Uncharacterized protein OS=Tetrahymena thermophila (strain SB210) GN=TTHERM_00924250 PE=4 SV=2	Q23WL9	TTHERM_00924250	180 kDa		unknown	0.75219	0.83154	0.68303
111	TRUE	Empty	Radial spoke head-like protein OS=Tetrahymena thermophila (strain SB210) GN=TTHERM_000196029 PE=4 SV=1	W7X469	TTHERM_000196029	26 kDa		unknown	6.1758	7.5423	8.5045
112	TRUE	Empty	Tumor suppressor mitostatin protein OS=Tetrahymena thermophila (strain SB210) GN=TTHERM_01207630 PE=4 SV=3	Q23YQ8	TTHERM_01207630	61 kDa		unknown	3.4105	3.8704	3.314
113	TRUE	Empty	WD domain, G-beta repeat protein OS=Tetrahymena thermophila (strain SB210) GN=TTHERM_00196380 PE=4 SV=1	Q23JZ6	TTHERM_00196380	83 kDa		unknown	1.967	2.3391	1.7861
1.1	TRUE	Empty	Dynein heavy chain OS=Tetrahymena thermophila (strain SB210) GN=TTHERM_00919540 PE=4 SV=2	Q24IM0	TTHERM_00919540	589 kDa	TRUE	unknown	0.27708	0.25677	0.19509
114	TRUE	Empty	Sperm-tail PG-rich repeat protein OS=Tetrahymena thermophila (strain SB210) GN=TTHERM_00420710 PE=4 SV=2	I7M6R0	TTHERM_00420710	69 kDa		unknown	3.2712	3.4692	3.5527
115	TRUE	Empty	Dpy-30 motif protein OS=Tetrahymena thermophila (strain SB210) GN=TTHERM_00474460 PE=4 SV=2	I7LX35	TTHERM_00474460	65 kDa		unknown	1.843	1.8087	1.9425
116	TRUE	Empty	Ptype ATPase, putative OS=Tetrahymena thermophila (strain SB210) GN=TTHERM_00565590 PE=4 SV=1	I7M9I4	TTHERM_00565590	31 kDa		unknown	7.3506	12.183	8.365
117	TRUE	Empty	DNA polymerase delta C4-type zinc-finger protein OS=Tetrahymena thermophila (strain SB210) GN=TTHERM_00137550 PE=4 SV=1	I7M279	TTHERM_00137550	31 kDa		unknown	5.7834	6.1334	6.62
118	TRUE	Empty	Uncharacterized protein OS=Tetrahymena thermophila (strain SB210) GN=TTHERM_00290700 PE=4 SV=2	I7MKH6	TTHERM_00290700	79 kDa		unknown	2.391	2.8393	2.8627
119.1	TRUE	Empty	Actin OS=Tetrahymena thermophila (strain SB210) GN=TTHERM_00378580 PE=3 SV=3	Q23FF9	TTHERM_00378580	45 kDa	TRUE	unknown	4.4569	3.9665	4.4085
120	TRUE	Empty	33 kDa inner dynein arm light chain, axonemal protein OS=Tetrahymena thermophila (strain SB210) GN=TTHERM_00841210 PE=4 SV=1	I7MMU7 (+1)	TTHERM_00841210	28 kDa	TRUE	unknown	8.283	7.7505	6.6363
121	TRUE	Empty	Tumor suppressor mitostatin protein OS=Tetrahymena thermophila (strain SB210) GN=TTHERM_00338110 PE=4 SV=1	I7LV70	TTHERM_00338110	55 kDa		unknown	3.5069	4.3032	3.1845
119.2	TRUE	Empty	Actin-related protein OS=Tetrahymena thermophila GN=Arp PE=2 SV=1	Q8IS25	Arp	44 kDa	TRUE	unknown	4.3593	3.8541	4.3253
122	TRUE	Empty	Uncharacterized protein OS=Tetrahymena thermophila (strain SB210) GN=TTHERM_00043920 PE=4 SV=2	Q23DV1	TTHERM_00043920	154 kDa		unknown	0.77042	0.77785	0.66603
123	TRUE	Empty	DNA polymerase delta C4-type zinc-finger protein OS=Tetrahymena thermophila (strain SB210) GN=TTHERM_00370750 PE=4 SV=1	I7LU20	TTHERM_00370750	32 kDa		unknown	3.4042	4.0932	3.5047
124	TRUE	Empty	Uncharacterized protein OS=Tetrahymena thermophila (strain SB210) GN=TTHERM_00770670 PE=4 SV=2	Q23AS8	TTHERM_00770670	92 kDa		unknown	1.1601	1.3116	1.427
125	TRUE	Empty	Uncharacterized protein OS=Tetrahymena thermophila (strain SB210) GN=TTHERM_00196150 PE=4 SV=3	Q23K19	TTHERM_00196150	40 kDa		unknown	3.9932	5.1541	4.0039
126	TRUE	Empty	Uncharacterized protein OS=Tetrahymena thermophila (strain SB210) GN=TTHERM_00643530 PE=4 SV=2	Q23EX8	TTHERM_00643530	62 kDa		unknown	3.0998	2.4701	2.626
127	TRUE	Empty	Uncharacterized protein OS=Tetrahymena thermophila (strain SB210) GN=TTHERM_00070880 PE=4 SV=2	I7M0H4	TTHERM_00070880	88 kDa		unknown	1.6014	2.1336	1.7285
128	TRUE	Empty	Uncharacterized protein OS=Tetrahymena thermophila (strain SB210) GN=TTHERM_00494280 PE=4 SV=1	I7MLS4	TTHERM_00494280	48 kDa		unknown	3.011	3.792	2.2845
129	TRUE	Empty	Sperm-tail PG-rich repeat protein OS=Tetrahymena thermophila (strain SB210) GN=TTHERM_00441950 PE=4 SV=1	I7LTL0	TTHERM_00441950	29 kDa		unknown	8.5242	10.179	7.7405
130	TRUE	Empty	Uncharacterized protein OS=Tetrahymena thermophila (strain SB210) GN=TTHERM_00421090 PE=4 SV=2	I7MD89	TTHERM_00421090	58 kDa		unknown	1.7049	1.6544	2.1531
131	TRUE	Empty	Outer dynein arm docking complex protein oda protein OS=Tetrahymena thermophila (strain SB210) GN=TTHERM_00392730 PE=4 SV=3	Q233H6	TTHERM_00392730	63 kDa		unknown	2.5638	2.5324	2.0164
132	TRUE	Empty	Sperm-tail PG-rich repeat protein OS=Tetrahymena thermophila (strain SB210) GN=TTHERM_00218910 PE=4 SV=1	I7M2G0	TTHERM_00218910	34 kDa		unknown	3.999	4.7649	5.7087
133	TRUE	Empty	Uncharacterized protein OS=Tetrahymena thermophila (strain SB210) GN=TTHERM_00695730 PE=4 SV=1	Q24C99	TTHERM_00695730	47 kDa		unknown	2.4408	2.5885	2.2164
134	TRUE	Empty	Coiled-coil protein, putative OS=Tetrahymena thermophila (strain SB210) GN=TTHERM_00971830 PE=4 SV=1	Q24DJ0	TTHERM_00971830	60 kDa		unknown	3.9155	2.7352	3.1077
135.1	TRUE	Empty	Uncharacterized protein OS=Tetrahymena thermophila (strain SB210) GN=TTHERM_00529650 PE=4 SV=1	I7M6D6	TTHERM_00529650	94 kDa	TRUE	unknown	1.6117	2.008	1.4635
136	TRUE	Empty	Uncharacterized protein OS=Tetrahymena thermophila (strain SB210) GN=TTHERM_00460500 PE=4 SV=2	Q23Q34	TTHERM_00460500	37 kDa		unknown	4.2042	4.9568	5.2161
137	TRUE	Empty	HELP domain protein OS=Tetrahymena thermophila (strain SB210) GN=TTHERM_00559720 PE=4 SV=2	I7LU47	TTHERM_00559720	268 kDa		unknown	0.3231	0.35981	0.35322
138	TRUE	Empty	Regulatory subunit of type II PKA R-subunit family protein OS=Tetrahymena thermophila (strain SB210) GN=TTHERM_00670610 PE=4 SV=1	I7MMP3	TTHERM_00670610	39 kDa		unknown	0.93104	0.98739	0.99524
139	TRUE	Empty	Tetratricopeptide repeat protein OS=Tetrahymena thermophila (strain SB210) GN=TTHERM_00047680 PE=4 SV=3	Q23DC3	TTHERM_00047680	51 kDa		unknown	2.9542	2.6421	2.6825
140	TRUE	Empty	Dpy-30 motif protein OS=Tetrahymena thermophila (strain SB210) GN=TTHERM_000569069 PE=4 SV=1	W7WZL8	TTHERM_000569069	95 kDa		unknown	1.1836	1.5907	1.2136
141	TRUE	Empty	Uncharacterized protein OS=Tetrahymena thermophila (strain SB210) GN=TTHERM_000703669 PE=4 SV=1	W7X6G9	TTHERM_000703669	38 kDa		unknown	5.7215	5.5033	4.7122
142	TRUE	Empty	STOP protein OS=Tetrahymena thermophila (strain SB210) GN=TTHERM_00392840 PE=4 SV=1	Q233G5	TTHERM_00392840	41 kDa		unknown	2.7602	3.2489	2.7818
143	TRUE	Empty	Uncharacterized protein OS=Tetrahymena thermophila (strain SB210) GN=TTHERM_00086850 PE=4 SV=2	Q236L2	TTHERM_00086850	20 kDa		unknown	7.9642	11.926	12.087
144	TRUE	Empty	Uncharacterized protein OS=Tetrahymena thermophila (strain SB210) GN=TTHERM_00974270 PE=4 SV=2	Q22WR6	TTHERM_00974270	29 kDa		unknown	4.724	5.0099	4.8857
145	TRUE	Empty	IQ calmodulin-binding motif protein OS=Tetrahymena thermophila (strain SB210) GN=TTHERM_00045060 PE=4 SV=2	Q23DT6	TTHERM_00045060	274 kDa		unknown	0.53467	0.54782	0.50215
146	TRUE	Empty	Uncharacterized protein OS=Tetrahymena thermophila (strain SB210) GN=TTHERM_00633370 PE=4 SV=3	Q22X16	TTHERM_00633370	66 kDa		unknown	2.0802	2.0508	1.889
147	TRUE	Empty	CAMP-dependent kinase, regulatory protein OS=Tetrahymena thermophila (strain SB210) GN=TTHERM_00623090 PE=4 SV=2	Q240X5	TTHERM_00623090	48 kDa		unknown	2.5561	3.8592	2.543
148	TRUE	Empty	Uncharacterized protein OS=Tetrahymena thermophila (strain SB210) GN=TTHERM_00192030 PE=4 SV=1	I7MEK6	TTHERM_00192030	61 kDa		unknown	2.3506	3.5555	2.4703
149	TRUE	Empty	Uncharacterized protein OS=Tetrahymena thermophila (strain SB210) GN=TTHERM_00660320 PE=4 SV=1	I7M2C6	TTHERM_00660320	35 kDa		unknown	4.0796	4.3265	3.3079
150	TRUE	Empty	IQ and ubiquitin-like domain protein OS=Tetrahymena thermophila (strain SB210) GN=TTHERM_00316930 PE=4 SV=2	I7M989	TTHERM_00316930	49 kDa		unknown	2.4864	4.0675	2.4719
151	TRUE	Empty	Kinase domain protein OS=Tetrahymena thermophila (strain SB210) GN=TTHERM_00102740 PE=4 SV=3	Q234M4	TTHERM_00102740	66 kDa		unknown	2.7263	3.5103	1.8786
152	TRUE	Empty	Radial spoke head-like protein OS=Tetrahymena thermophila (strain SB210) GN=TTHERM_01044600 PE=4 SV=2	Q22CF9	TTHERM_01044600	90 kDa		unknown	1.4471	1.4438	1.0185
153	TRUE	Empty	Elongation factor 1-alpha OS=Tetrahymena thermophila (strain SB210) GN=TTHERM_00655820 PE=3 SV=1	Q22GX4	TTHERM_00655820	48 kDa		unknown	1.7068	2.0063	1.7179
154	TRUE	Empty	Uncharacterized protein OS=Tetrahymena thermophila (strain SB210) GN=TTHERM_00502359 PE=4 SV=1	A4VD56	TTHERM_00502359	30 kDa		unknown	6.2086	3.9915	7.143
155	TRUE	Empty	Uncharacterized protein OS=Tetrahymena thermophila (strain SB210) GN=TTHERM_00683230 PE=4 SV=1	I7M4I6	TTHERM_00683230	67 kDa		unknown	1.9028	2.4973	2.1383
156	TRUE	Empty	EF-hand protein OS=Tetrahymena thermophila (strain SB210) GN=TTHERM_00049140 PE=4 SV=2	Q23D77	TTHERM_00049140	195 kDa		unknown	0.82214	0.7779	0.64011
157	TRUE	Empty	Uncharacterized protein OS=Tetrahymena thermophila (strain SB210) GN=TTHERM_000530016 PE=4 SV=1	W7X7Q9	TTHERM_000530016	126 kDa		unknown	0.85741	1.1795	0.91384
158	TRUE	Empty	Lmbr1-like motif protein OS=Tetrahymena thermophila (strain SB210) GN=TTHERM_00499580 PE=4 SV=2	I7MGS3	TTHERM_00499580	106 kDa		unknown	0.89852	1.0792	0.86918
159	TRUE	Empty	Tetratricopeptide repeat protein OS=Tetrahymena thermophila (strain SB210) GN=TTHERM_00623040 PE=4 SV=2	Q240Y0	TTHERM_00623040	54 kDa		unknown	1.5779	1.6733	1.8855
160	TRUE	Empty	Uncharacterized protein OS=Tetrahymena thermophila (strain SB210) GN=TTHERM_00790740 PE=4 SV=1	Q24DR3	TTHERM_00790740	77 kDa		unknown	1.6251	1.6095	1.2845
161	TRUE	Empty	Uncharacterized protein OS=Tetrahymena thermophila (strain SB210) GN=TTHERM_00139700 PE=4 SV=1	I7MKN3	TTHERM_00139700	88 kDa		unknown	1.6045	1.5062	1.2897
162	TRUE	Empty	MORN motif protein OS=Tetrahymena thermophila (strain SB210) GN=TTHERM_00486680 PE=4 SV=1	I7LTG8	TTHERM_00486680	46 kDa		unknown	2.7528	2.9194	2.4997
163.1	TRUE	Empty	Uncharacterized protein OS=Tetrahymena thermophila (strain SB210) GN=TTHERM_00425820 PE=4 SV=2	Q23AH7	TTHERM_00425820	124 kDa	TRUE	unknown	0.97768	1.5244	0.88779
164	TRUE	Empty	Uncharacterized protein OS=Tetrahymena thermophila (strain SB210) GN=TTHERM_01207650 PE=4 SV=2	Q23YQ7	TTHERM_01207650	68 kDa		unknown	1.9815	2.7598	2.0679
165	TRUE	Empty	Cation channel family protein OS=Tetrahymena thermophila (strain SB210) GN=TTHERM_000686039 PE=4 SV=1	W7X235	TTHERM_000686039	40 kDa		unknown	2.3234	2.464	2.3602
166	TRUE	Empty	Uncharacterized protein OS=Tetrahymena thermophila (strain SB210) GN=TTHERM_00046820 PE=4 SV=2	Q23DK9	TTHERM_00046820	47 kDa		unknown	1.6171	2.122	2.0099
167	TRUE	Empty	Zinc MYND domain protein OS=Tetrahymena thermophila (strain SB210) GN=TTHERM_000335759 PE=4 SV=1	W7XHT1	TTHERM_000335759	38 kDa		unknown	3.5448	5.1354	3.5793
168	TRUE	Empty	Dynein light chain roadblock-type 2 protein OS=Tetrahymena thermophila (strain SB210) GN=TTHERM_00348650 PE=4 SV=2	I7MHB1	TTHERM_00348650	15 kDa		unknown	17.257	18.301	15.67
169	TRUE	Empty	Uncharacterized protein OS=Tetrahymena thermophila (strain SB210) GN=TTHERM_00311970 PE=4 SV=2	Q22KT2	TTHERM_00311970	98 kDa		unknown	1.2178	1.9037	1.2435
170	TRUE	Empty	Uncharacterized protein OS=Tetrahymena thermophila (strain SB210) GN=TTHERM_01052990 PE=4 SV=2	Q235M9	TTHERM_01052990	18 kDa		unknown	5.893	5.0774	7.9685
171	TRUE	Empty	Uncharacterized protein OS=Tetrahymena thermophila (strain SB210) GN=TTHERM_00187170 PE=4 SV=1	Q22T00	TTHERM_00187170	65 kDa		unknown	1.9929	2.1136	1.8097
172	TRUE	Empty	Flagellar associated protein, putative OS=Tetrahymena thermophila (strain SB210) GN=TTHERM_00440620 PE=4 SV=1	I7MK78	TTHERM_00440620	107 kDa		unknown	1.1996	1.3437	1.2137
173	TRUE	Empty	WD40 domain protein OS=Tetrahymena thermophila (strain SB210) GN=TTHERM_000681920 PE=4 SV=1	W7WWA2	TTHERM_000681920	152 kDa		unknown	0.9044	1.0475	0.82125
174	TRUE	Empty	LRR and guanylate kinase domain protein OS=Tetrahymena thermophila (strain SB210) GN=TTHERM_00188400 PE=4 SV=1	I7LUX8	TTHERM_00188400	53 kDa		unknown	2.7799	3.4609	2.7373
175	TRUE	Empty	Hect domain RCC1-like protein OS=Tetrahymena thermophila (strain SB210) GN=TTHERM_00647400 PE=4 SV=2	I7M4K0	TTHERM_00647400	110 kDa		unknown	0.96619	0.96444	0.77571
176	TRUE	Empty	Outer dynein arm protein OS=Tetrahymena thermophila (strain SB210) GN=TTHERM_00691840 PE=4 SV=1	I7LT66	TTHERM_00691840	58 kDa		unknown	1.5782	1.8297	1.5667
177	TRUE	Empty	Uncharacterized protein OS=Tetrahymena thermophila (strain SB210) GN=TTHERM_00895820 PE=4 SV=1	Q22E45	TTHERM_00895820	56 kDa		unknown	2.5693	3.1869	2.9442
178	TRUE	Empty	Uncharacterized protein OS=Tetrahymena thermophila (strain SB210) GN=TTHERM_00189530 PE=4 SV=2	I7LV00	TTHERM_00189530	104 kDa		unknown	1.1843	1.0493	0.95564
179	TRUE	Empty	Radial spokehead protein OS=Tetrahymena thermophila (strain SB210) GN=TTHERM_00502580 PE=4 SV=2	I7M9L5	TTHERM_00502580	57 kDa		unknown	2.8693	2.4067	2.2323
180	TRUE	Empty	Uncharacterized protein OS=Tetrahymena thermophila (strain SB210) GN=TTHERM_00433410 PE=4 SV=1	Q231B6	TTHERM_00433410	61 kDa		unknown	0.98837	1.1623	1.2066
181	TRUE	Empty	DnaJ (Hsp40) family B protein OS=Tetrahymena thermophila (strain SB210) GN=TTHERM_00238810 PE=4 SV=1	I7M3Y8	TTHERM_00238810	39 kDa		unknown	4.4596	3.8685	4.0496
185	TRUE	Empty	Kinase domain protein OS=Tetrahymena thermophila (strain SB210) GN=TTHERM_00442920 PE=4 SV=2	I7MD58	TTHERM_00442920	73 kDa		unknown	1.4229	2.0042	1.8342
182	TRUE	Empty	WD repeat protein OS=Tetrahymena thermophila (strain SB210) GN=TTHERM_00836640 PE=4 SV=1	I7MJ23	TTHERM_00836640	70 kDa		unknown	1.8817	1.8586	1.5914
183	TRUE	Empty	SMP-30/gluconolaconase/LRE-like region protein OS=Tetrahymena thermophila (strain SB210) GN=TTHERM_00408720 PE=4 SV=1	I7MKW7	TTHERM_00408720	33 kDa		unknown	3.5941	3.8116	2.8859
184	TRUE	Empty	Growth-arrest-specific microtubule-binding protein OS=Tetrahymena thermophila (strain SB210) GN=TTHERM_00857910 PE=4 SV=1	Q23YW7	TTHERM_00857910	55 kDa		unknown	2.5872	2.7438	2.1663
186	TRUE	Empty	STOP protein OS=Tetrahymena thermophila (strain SB210) GN=TTHERM_01044770 PE=4 SV=1	Q22CE2	TTHERM_01044770	32 kDa		unknown	5.4462	5.7758	6.2077
188	TRUE	Empty	Flagellar associated protein, putative OS=Tetrahymena thermophila (strain SB210) GN=TTHERM_00094070 PE=4 SV=3	Q235Y4	TTHERM_00094070	119 kDa	TRUE	unknown	1.2029	1.093	0.83835
187	TRUE	Empty	C2 domain protein OS=Tetrahymena thermophila (strain SB210) GN=TTHERM_00455570 PE=4 SV=2	I7LX79	TTHERM_00455570	72 kDa		unknown	1.1445	1.2138	1.0393
189	TRUE	Empty	Uncharacterized protein OS=Tetrahymena thermophila (strain SB210) GN=TTHERM_00191430 PE=4 SV=1	I7MEJ5	TTHERM_00191430	122 kDa	TRUE	unknown	0.89184	0.84229	0.76494
190	TRUE	Empty	MORN motif protein OS=Tetrahymena thermophila (strain SB210) GN=TTHERM_00732890 PE=4 SV=1	Q245C2	TTHERM_00732890	37 kDa		unknown	2.9349	3.1125	4.1161
191	TRUE	Empty	EF hand protein OS=Tetrahymena thermophila (strain SB210) GN=TTHERM_00691900 PE=4 SV=1	I7LT67	TTHERM_00691900	22 kDa		unknown	6.1241	4.6532	7.6447
192	TRUE	Empty	EF hand protein OS=Tetrahymena thermophila (strain SB210) GN=TTHERM_00218510 PE=4 SV=2	I7MKT5	TTHERM_00218510	145 kDa		unknown	0.60427	0.75934	0.58178
193	TRUE	Empty	Uncharacterized protein OS=Tetrahymena thermophila (strain SB210) GN=TTHERM_00105260 PE=4 SV=1	Q234H2	TTHERM_00105260	49 kDa		unknown	2.4482	3.1029	2.2231
194	TRUE	Empty	Dynein light chain OS=Tetrahymena thermophila (strain SB210) GN=TTHERM_00023950 PE=4 SV=2	Q22R86	TTHERM_00023950	13 kDa		unknown	0.99278	1.0529	0.90151
195	TRUE	Empty	MSP (Major sperm protein) domain protein OS=Tetrahymena thermophila (strain SB210) GN=TTHERM_00476840 PE=4 SV=2	I7M846	TTHERM_00476840	212 kDa		unknown	0.49257	0.54689	0.40625
196	TRUE	Empty	Uncharacterized protein OS=Tetrahymena thermophila (strain SB210) GN=TTHERM_00469080 PE=4 SV=1	I7MIZ2	TTHERM_00469080	84 kDa		unknown	0.99422	0.97507	0.83489
197	TRUE	Empty	Radial spoke head-like protein OS=Tetrahymena thermophila (strain SB210) GN=TTHERM_00080020 PE=4 SV=3	Q23FL3	TTHERM_00080020	121 kDa	TRUE	unknown	0.85263	1.3722	0.91465
198	TRUE	Empty	Flagellar associated protein OS=Tetrahymena thermophila (strain SB210) GN=TTHERM_00312810 PE=4 SV=1	Q22KK0	TTHERM_00312810	43 kDa		unknown	3.1208	3.3097	3.7666
199	TRUE	Empty	Uncharacterized protein OS=Tetrahymena thermophila (strain SB210) GN=TTHERM_01016050 PE=4 SV=2	Q22CT6	TTHERM_01016050	26 kDa		unknown	5.838	6.1913	11.815
200	TRUE	Empty	Uncharacterized protein OS=Tetrahymena thermophila (strain SB210) GN=TTHERM_00522810 PE=4 SV=1	I7LUL4	TTHERM_00522810	28 kDa		unknown	3.9761	1.9203	3.1231
201	TRUE	Empty	Uncharacterized protein OS=Tetrahymena thermophila (strain SB210) GN=TTHERM_00185930 PE=4 SV=2	Q22T19	TTHERM_00185930	92 kDa		unknown	0.94999	1.2366	0.86264
202	TRUE	Empty	Uncharacterized protein OS=Tetrahymena thermophila (strain SB210) GN=TTHERM_00632990 PE=4 SV=1	Q22X54	TTHERM_00632990	97 kDa		unknown	0.83075	1.5633	0.93004
203	TRUE	Empty	Uncharacterized protein OS=Tetrahymena thermophila (strain SB210) GN=TTHERM_00196040 PE=4 SV=4	Q23K30	TTHERM_00196040	50 kDa		unknown	2.1744	2.5281	2.8136
204	TRUE	Empty	Uncharacterized protein OS=Tetrahymena thermophila (strain SB210) GN=TTHERM_01109800 PE=4 SV=1	Q22B75	TTHERM_01109800	25 kDa		unknown	2.999	2.6803	3.7585
205	TRUE	Empty	Uncharacterized protein OS=Tetrahymena thermophila (strain SB210) GN=TTHERM_00091750 PE=4 SV=2	Q236B8	TTHERM_00091750	41 kDa		unknown	1.3489	0.91431	1.0661
206	TRUE	Empty	EF-hand protein OS=Tetrahymena thermophila (strain SB210) GN=TTHERM_00623030 PE=4 SV=3	Q240Y1	TTHERM_00623030	176 kDa		unknown	0.67783	0.71885	0.67272
207	TRUE	Empty	Dynein light chain p28B OS=Tetrahymena thermophila PE=4 SV=1	Q1HFW6 (+1)		28 kDa		unknown	3.315	3.0307	3.4744
208	TRUE	Empty	Tetratricopeptide repeat protein OS=Tetrahymena thermophila (strain SB210) GN=TTHERM_00670910 PE=4 SV=2	I7LXT7	TTHERM_00670910	54 kDa		unknown	2.263	2.2021	2.055
209	TRUE	Empty	C2 domain protein OS=Tetrahymena thermophila (strain SB210) GN=TTHERM_00243990 PE=4 SV=2	Q246A0	TTHERM_00243990	57 kDa		unknown	2.0644	2.013	1.8746
210	TRUE	Empty	WD repeat protein OS=Tetrahymena thermophila (strain SB210) GN=TTHERM_00052490 PE=4 SV=2	Q23CU1	TTHERM_00052490	170 kDa	TRUE	unknown	0.58384	0.68461	0.55791
211	TRUE	Empty	Actin OS=Tetrahymena thermophila (strain SB210) GN=TTHERM_00566780 PE=3 SV=1	I7LWH9	TTHERM_00566780	42 kDa		unknown	2.3592	2.5019	1.715
212	TRUE	Empty	Scp-like extracellular protein, putative OS=Tetrahymena thermophila (strain SB210) GN=TTHERM_00112730 PE=4 SV=2	Q22Z98	TTHERM_00112730	79 kDa		unknown	1.2754	1.3526	1.3345
213	TRUE	Empty	Uncharacterized protein OS=Tetrahymena thermophila (strain SB210) GN=TTHERM_00564540 PE=4 SV=2	I7M303	TTHERM_00564540	86 kDa		unknown	1.1193	1.1871	0.81193
214	TRUE	Empty	Outer dense fiber protein OS=Tetrahymena thermophila (strain SB210) GN=TTHERM_00825370 PE=4 SV=2	I7MF99	TTHERM_00825370	46 kDa		unknown	1.8092	2.1302	1.824
215	TRUE	Empty	Uncharacterized protein OS=Tetrahymena thermophila (strain SB210) GN=TTHERM_00926950 PE=4 SV=3	Q22DW4	TTHERM_00926950	71 kDa		unknown	1.7019	1.5582	0.96439
216	TRUE	Empty	Uncharacterized protein OS=Tetrahymena thermophila (strain SB210) GN=TTHERM_00577380 PE=4 SV=1	Q22UW5	TTHERM_00577380	44 kDa		unknown	2.2303	2.6246	2.4861
217	TRUE	Empty	Sperm-tail PG-rich repeat protein OS=Tetrahymena thermophila (strain SB210) GN=TTHERM_00724700 PE=4 SV=3	Q24GM1	TTHERM_00724700	42 kDa		unknown	1.8966	2.513	2.1518
218	TRUE	Empty	WD domain, G-beta repeat protein OS=Tetrahymena thermophila (strain SB210) GN=TTHERM_00320260 PE=4 SV=2	Q237R1	TTHERM_00320260	121 kDa		unknown	0.95197	0.85036	0.60219
219	TRUE	Empty	Uncharacterized protein OS=Tetrahymena thermophila (strain SB210) GN=TTHERM_00312960 PE=4 SV=2	Q22KI5	TTHERM_00312960	41 kDa		unknown	1.5503	1.4419	1.5949
220	TRUE	Empty	WD40 domain protein OS=Tetrahymena thermophila (strain SB210) GN=TTHERM_00554350 PE=4 SV=2	Q22UJ0	TTHERM_00554350	42 kDa		unknown	2.3384	2.48	2.6141
221	TRUE	Empty	DNA double-strand break repair rad50 ATPase, putative OS=Tetrahymena thermophila (strain SB210) GN=TTHERM_00535929 PE=4 SV=2	A4VD15	TTHERM_00535929	51 kDa		unknown	2.0899	1.8317	1.7279
224	TRUE	Empty	Uncharacterized protein OS=Tetrahymena thermophila (strain SB210) GN=TTHERM_00625950 PE=4 SV=1	Q23S05	TTHERM_00625950	45 kDa		unknown	2.1312	3.0487	2.1446
222	TRUE	Empty	Flagellar associated protein OS=Tetrahymena thermophila (strain SB210) GN=TTHERM_00697450 PE=4 SV=1	Q24C31	TTHERM_00697450	53 kDa		unknown	1.3424	1.5787	1.6426
223	TRUE	Empty	RIB43A protein OS=Tetrahymena thermophila (strain SB210) GN=TTHERM_00641119 PE=4 SV=1	A4VDZ5	TTHERM_00641119	17 kDa		unknown	4.9755	3.3778	4.5181
1.11	TRUE	Empty	Axonemal dynein heavy chain OS=Tetrahymena thermophila (strain SB210) GN=TTHERM_00531870 PE=4 SV=1	Q248H8	TTHERM_00531870	543 kDa	TRUE	unknown	0.12139	0.10743	0.091983
225	TRUE	Empty	Scp-like extracellular protein, putative OS=Tetrahymena thermophila (strain SB210) GN=TTHERM_000439109 PE=4 SV=1	W7XBY3	TTHERM_000439109	84 kDa		unknown	1.2482	1.5143	1.2966
226	TRUE	Empty	Cyclic nucleotide-binding domain protein OS=Tetrahymena thermophila (strain SB210) GN=TTHERM_00255620 PE=4 SV=3	Q23QL7	TTHERM_00255620	86 kDa		unknown	1.4727	1.2822	1.3373
227	TRUE	Empty	Flagellar associated protein OS=Tetrahymena thermophila (strain SB210) GN=TTHERM_00334300 PE=4 SV=2	I7MEN4	TTHERM_00334300	368 kDa		unknown	0.22719	0.19546	0.16736
228	TRUE	Empty	Rdx family protein OS=Tetrahymena thermophila (strain SB210) GN=TTHERM_01113070 PE=4 SV=2	Q24D45	TTHERM_01113070	104 kDa		unknown	0.75615	0.86092	0.63764
229	TRUE	Empty	Uncharacterized protein OS=Tetrahymena thermophila (strain SB210) GN=TTHERM_00145830 PE=4 SV=2	I7LUB7	TTHERM_00145830	111 kDa		unknown	0.64329	0.84137	0.67368
230	TRUE	Empty	Uncharacterized protein OS=Tetrahymena thermophila (strain SB210) GN=TTHERM_00492760 PE=4 SV=2	I7MHF2	TTHERM_00492760	39 kDa	TRUE	unknown	2.1261	3.9105	3.0172
231	TRUE	Empty	Dienelactone hydrolase family protein OS=Tetrahymena thermophila (strain SB210) GN=TTHERM_00594110 PE=4 SV=1	Q232I6	TTHERM_00594110	26 kDa		unknown	2.3498	2.492	2.1338
232	TRUE	Empty	Universal stress family protein OS=Tetrahymena thermophila (strain SB210) GN=TTHERM_00459310 PE=4 SV=1	I7M3S2	TTHERM_00459310	33 kDa		unknown	4.5538	3.8116	4.1351
233	TRUE	Empty	Coiled-coil flagellar protein, putative OS=Tetrahymena thermophila (strain SB210) GN=TTHERM_00446450 PE=4 SV=2	I7MA06	TTHERM_00446450	110 kDa		unknown	0.69898	1.2857	0.63472
239	TRUE	Empty	Uncharacterized protein OS=Tetrahymena thermophila (strain SB210) GN=TTHERM_00387010 PE=4 SV=1	Q23RI9	TTHERM_00387010	104 kDa		unknown	1.0524	0.98456	0.84302
234	TRUE	Empty	Uncharacterized protein OS=Tetrahymena thermophila (strain SB210) GN=TTHERM_00865310 PE=4 SV=2	Q24FD2	TTHERM_00865310	59 kDa		unknown	1.3799	0.9728	1.0317
235	TRUE	Empty	33 kDa inner dynein arm light chain, axonemal protein OS=Tetrahymena thermophila (strain SB210) GN=TTHERM_00648919 PE=4 SV=1	A4VF57	TTHERM_00648919	31 kDa		unknown	3.2511	4.478	3.8342
236	TRUE	Empty	Uncharacterized protein OS=Tetrahymena thermophila (strain SB210) GN=TTHERM_000418499 PE=4 SV=1	W7XKI8	TTHERM_000418499	66 kDa		unknown	1.0726	1.361	1.1653
237	TRUE	Empty	Uncharacterized protein OS=Tetrahymena thermophila (strain SB210) GN=TTHERM_00525130 PE=4 SV=1	I7MB72	TTHERM_00525130	29 kDa		unknown	3.7134	2.9485	2.5247
238	TRUE	Empty	Flagellar associated protein OS=Tetrahymena thermophila (strain SB210) GN=TTHERM_00497300 PE=4 SV=2	I7LY45	TTHERM_00497300	358 kDa		unknown	0.26822	0.23623	0.20227
240	TRUE	Empty	Uncharacterized protein OS=Tetrahymena thermophila (strain SB210) GN=TTHERM_00242510 PE=4 SV=2	I7MMF1	TTHERM_00242510	75 kDa		unknown	1.2787	1.574	1.1611
241	TRUE	Empty	Tetratricopeptide repeat protein OS=Tetrahymena thermophila (strain SB210) GN=TTHERM_00695880 PE=4 SV=1	Q24C84	TTHERM_00695880	88 kDa		unknown	0.80807	1.2453	0.7955
242	TRUE	Empty	Uncharacterized protein OS=Tetrahymena thermophila (strain SB210) GN=TTHERM_00420720 PE=4 SV=2	I7M084	TTHERM_00420720	111 kDa		unknown	0.64168	0.95285	0.7665
243	TRUE	Empty	RIH domain protein OS=Tetrahymena thermophila (strain SB210) GN=TTHERM_01076970 PE=4 SV=2	Q22C42	TTHERM_01076970	401 kDa		unknown	0.23614	0.18791	0.18734
244	TRUE	Empty	Uncharacterized protein OS=Tetrahymena thermophila (strain SB210) GN=TTHERM_00101130 PE=4 SV=2	Q234T6	TTHERM_00101130	196 kDa		unknown	0.4415	0.37005	0.35819
245	TRUE	Empty	Uncharacterized protein OS=Tetrahymena thermophila (strain SB210) GN=TTHERM_00077460 PE=4 SV=3	Q23G18	TTHERM_00077460	54 kDa		unknown	1.1801	1.2515	1.6055
246	TRUE	Empty	Tetratricopeptide repeat protein OS=Tetrahymena thermophila (strain SB210) GN=TTHERM_00221090 PE=4 SV=1	I7M912	TTHERM_00221090	72 kDa		unknown	1.2537	1.3296	1.0484
247	TRUE	Empty	Dynein light chain 7B OS=Tetrahymena thermophila PE=4 SV=1	Q1HFX1 (+1)		12 kDa		unknown	9.2916	9.854	8.4374
248	TRUE	Empty	EF-hand protein OS=Tetrahymena thermophila (strain SB210) GN=TTHERM_00086840 PE=4 SV=1	Q236L3	TTHERM_00086840	100 kDa		unknown	0.7374	0.8427	0.8878
249	TRUE	Empty	Zinc carboxypeptidase family protein, putative OS=Tetrahymena thermophila (strain SB210) GN=TTHERM_00695800 PE=4 SV=1	Q24C92	TTHERM_00695800	71 kDa		unknown	1.7226	1.2407	1.3498
250	TRUE	Empty	MORN motif protein OS=Tetrahymena thermophila (strain SB210) GN=TTHERM_00529880 PE=4 SV=2	I7MCW2	TTHERM_00529880	48 kDa		unknown	2.2916	2.2075	2.502
251	TRUE	Empty	Uncharacterized protein OS=Tetrahymena thermophila (strain SB210) GN=TTHERM_00732510 PE=4 SV=2	Q245G0	TTHERM_00732510	107 kDa		unknown	0.77896	0.71539	0.61255
252	TRUE	Empty	Uncharacterized protein OS=Tetrahymena thermophila (strain SB210) GN=TTHERM_00264850 PE=4 SV=2	Q22TZ7	TTHERM_00264850	36 kDa		unknown	1.619	1.9699	1.6867
253	TRUE	Empty	Uncharacterized protein OS=Tetrahymena thermophila (strain SB210) GN=TTHERM_00083450 PE=4 SV=1	Q237A4	TTHERM_00083450	42 kDa		unknown	2.1334	1.7947	2.1614
254	TRUE	Empty	Peptidase c14 caspase catalytic subunit p20 OS=Tetrahymena thermophila (strain SB210) GN=TTHERM_000268328 PE=4 SV=1	W7XAM8	TTHERM_000268328	80 kDa		unknown	1.2499	1.4239	1.4931
255	TRUE	Empty	Uncharacterized protein OS=Tetrahymena thermophila (strain SB210) GN=TTHERM_00825630 PE=4 SV=1	I7MCE9	TTHERM_00825630	62 kDa		unknown	0.97629	0.82739	1.0841
256	TRUE	Empty	Uncharacterized protein OS=Tetrahymena thermophila (strain SB210) GN=TTHERM_00220800 PE=4 SV=2	I7MFP6	TTHERM_00220800	20 kDa		unknown	5.7644	7.3462	8.9754
257	TRUE	Empty	HELP domain protein OS=Tetrahymena thermophila (strain SB210) GN=TTHERM_00048910 PE=4 SV=2	Q23D99	TTHERM_00048910	78 kDa		unknown	0.78786	0.83554	0.784
258	TRUE	Empty	MORN motif protein OS=Tetrahymena thermophila (strain SB210) GN=TTHERM_00193630 PE=4 SV=1	Q23KH2	TTHERM_00193630	74 kDa		unknown	1.2026	1.0798	0.771
259	TRUE	Empty	Uncharacterized protein OS=Tetrahymena thermophila (strain SB210) GN=TTHERM_000476849 PE=4 SV=1	W7XJD2	TTHERM_000476849	26 kDa		unknown	2.7579	2.075	2.5043
260	TRUE	Empty	Histidine phosphatase family (Branch 2) protein OS=Tetrahymena thermophila (strain SB210) GN=TTHERM_01193550 PE=4 SV=3	Q22AM1	TTHERM_01193550	53 kDa		unknown	1.6335	1.5689	1.2116
261	TRUE	Empty	Uncharacterized protein OS=Tetrahymena thermophila (strain SB210) GN=TTHERM_00294910 PE=4 SV=2	I7LUE1	TTHERM_00294910	85 kDa		unknown	1.0546	1.2023	0.95761
262	TRUE	Empty	Uncharacterized protein OS=Tetrahymena thermophila (strain SB210) GN=TTHERM_00535760 PE=4 SV=2	I7LX12	TTHERM_00535760	106 kDa		unknown	0.79178	1.0224	0.53141
263	TRUE	Empty	Uncharacterized protein OS=Tetrahymena thermophila (strain SB210) GN=TTHERM_00157880 PE=4 SV=2	Q22WE6	TTHERM_00157880	54 kDa		unknown	1.1766	1.5401	1.3187
264	TRUE	Empty	Fructose-1,6-bisphosphatase OS=Tetrahymena thermophila (strain SB210) GN=TTHERM_01018330 PE=3 SV=2	Q22XP3	TTHERM_01018330	126 kDa		unknown	0.54937	0.66925	0.46317
265	TRUE	Empty	Cyclic nucleotide-binding domain protein OS=Tetrahymena thermophila (strain SB210) GN=TTHERM_00540420 PE=4 SV=1	I7LU17	TTHERM_00540420	71 kDa		unknown	0.88786	1.6867	1.0553
266.1	TRUE	Empty	Long flagella protein lf4 OS=Tetrahymena thermophila (strain SB210) GN=TTHERM_00058800 PE=4 SV=2	I7M0D5	TTHERM_00058800	62 kDa	TRUE	unknown	1.3012	1.3799	1.2928
267	TRUE	Empty	Uncharacterized protein OS=Tetrahymena thermophila (strain SB210) GN=TTHERM_00299910 PE=4 SV=1	I7MIC8	TTHERM_00299910	66 kDa		unknown	0.97462	1.1375	1.0674
268	TRUE	Empty	Dynein light chain 8 OS=Tetrahymena thermophila PE=4 SV=1	Q1HFW4 (+1)		10 kDa		unknown	6.4617	6.8528	20.332
269	TRUE	Empty	Uncharacterized protein OS=Tetrahymena thermophila (strain SB210) GN=TTHERM_00140960 PE=4 SV=2	I7M0R3	TTHERM_00140960	76 kDa		unknown	0.74093	0.56451	0.60698
270	TRUE	Empty	Uncharacterized protein OS=Tetrahymena thermophila (strain SB210) GN=TTHERM_00585100 PE=4 SV=2	I7MCU6	TTHERM_00585100	56 kDa		unknown	1.0996	1.58	1.11
271	TRUE	Empty	Uncharacterized protein OS=Tetrahymena thermophila (strain SB210) GN=TTHERM_00681790 PE=4 SV=2	I7MJP9	TTHERM_00681790	33 kDa		unknown	1.4029	1.4878	1.4962
272	TRUE	Empty	Spindle pole protein, putative OS=Tetrahymena thermophila (strain SB210) GN=TTHERM_00044960 PE=4 SV=3	Q23DU6	TTHERM_00044960	85 kDa	TRUE	unknown	0.70423	0.88942	0.82613
273	TRUE	Empty	Uncharacterized protein OS=Tetrahymena thermophila (strain SB210) GN=TTHERM_00723030 PE=4 SV=2	I7MFQ1	TTHERM_00723030	112 kDa		unknown	0.68234	0.57579	0.45318
274	TRUE	Empty	Uncharacterized protein (Fragment) OS=Tetrahymena thermophila (strain SB210) GN=TTHERM_00687260 PE=4 SV=2	I7MJK3	TTHERM_00687260	65 kDa		unknown	1.3183	1.1672	0.99943
275	TRUE	Empty	Uncharacterized protein OS=Tetrahymena thermophila (strain SB210) GN=TTHERM_00713200 PE=4 SV=2	Q24CY1	TTHERM_00713200	100 kDa		unknown	0.52326	0.60795	0.56742
280	TRUE	Empty	Uncharacterized protein OS=Tetrahymena thermophila (strain SB210) GN=TTHERM_00316910 PE=4 SV=2	I7LW80	TTHERM_00316910	117 kDa		unknown	0.64972	0.5946	0.47033
276	TRUE	Empty	GAF domain protein OS=Tetrahymena thermophila (strain SB210) GN=TTHERM_00001240 PE=4 SV=3	Q22SL3	TTHERM_00001240	77 kDa		unknown	0.65396	0.92788	0.79448
277	TRUE	Empty	Uncharacterized protein OS=Tetrahymena thermophila (strain SB210) GN=TTHERM_00118740 PE=4 SV=2	Q22YZ5	TTHERM_00118740	37 kDa		unknown	1.8056	1.6706	2.1153
278	TRUE	Empty	Uncharacterized protein OS=Tetrahymena thermophila (strain SB210) GN=TTHERM_00820670 PE=4 SV=3	Q23H78	TTHERM_00820670	77 kDa		unknown	0.7997	0.84809	0.72617
279	TRUE	Empty	Kinesin-like protein OS=Tetrahymena thermophila (strain SB210) GN=TTHERM_000293429 PE=3 SV=1	W7X6X6	TTHERM_000293429	105 kDa		unknown	0.64212	0.62796	0.58309
281	TRUE	Empty	Sperm-tail PG-rich repeat protein OS=Tetrahymena thermophila (strain SB210) GN=TTHERM_00549640 PE=4 SV=2	I7M0B4	TTHERM_00549640	39 kDa		unknown	1.2802	1.3577	1.3397
282	TRUE	Empty	Uncharacterized protein OS=Tetrahymena thermophila (strain SB210) GN=TTHERM_00471850 PE=4 SV=2	I7MD32	TTHERM_00471850	29 kDa		unknown	1.982	3.3218	3.2749
284	TRUE	Empty	Kelch motif protein OS=Tetrahymena thermophila (strain SB210) GN=TTHERM_00760390 PE=4 SV=1	I7M609	TTHERM_00760390	48 kDa		unknown	0.94992	1.3017	1.4022
285	TRUE	Empty	Uncharacterized protein OS=Tetrahymena thermophila (strain SB210) GN=TTHERM_00442140 PE=4 SV=1	I7MD43	TTHERM_00442140	15 kDa		unknown	10.664	11.309	9.6836
286	TRUE	Empty	Uncharacterized protein OS=Tetrahymena thermophila (strain SB210) GN=TTHERM_01190430 PE=4 SV=2	Q239Q2	TTHERM_01190430	28 kDa		unknown	2.0963	2.2232	2.6131
287	TRUE	Empty	Uncharacterized protein OS=Tetrahymena thermophila (strain SB210) GN=TTHERM_01220370 PE=4 SV=2	Q24CL2	TTHERM_01220370	40 kDa		unknown	1.6297	2.2138	2.1296
288	TRUE	Empty	Uncharacterized protein OS=Tetrahymena thermophila (strain SB210) GN=TTHERM_00216030 PE=4 SV=2	I7LVW4	TTHERM_00216030	134 kDa		unknown	0.40613	0.43071	0.36879
289	TRUE	Empty	Uncharacterized protein OS=Tetrahymena thermophila (strain SB210) GN=TTHERM_00439040 PE=4 SV=1	I7M1T7	TTHERM_00439040	81 kDa		unknown	1.1361	0.87122	0.88319
290	TRUE	Empty	Uncharacterized protein OS=Tetrahymena thermophila (strain SB210) GN=TTHERM_00138340 PE=4 SV=1	I7M294	TTHERM_00138340	24 kDa		unknown	2.6462	2.8064	3.3755
291	TRUE	Empty	Tetratricopeptide repeat protein OS=Tetrahymena thermophila (strain SB210) GN=TTHERM_00348090 PE=4 SV=2	I7M395	TTHERM_00348090	245 kDa		unknown	0.30516	0.30534	0.23075
292	TRUE	Empty	Uncharacterized protein OS=Tetrahymena thermophila (strain SB210) GN=TTHERM_00773430 PE=4 SV=1	I7M5Z8	TTHERM_00773430	38 kDa		unknown	1.3179	1.0183	1.3806
293	TRUE	Empty	Uncharacterized protein OS=Tetrahymena thermophila (strain SB210) GN=TTHERM_00383600 PE=4 SV=2	Q23F53	TTHERM_00383600	54 kDa		unknown	1.9446	1.8811	1.4645
294	TRUE	Empty	Uncharacterized protein OS=Tetrahymena thermophila (strain SB210) GN=TTHERM_00444710 PE=4 SV=2	I7M9Z2	TTHERM_00444710	46 kDa		unknown	1.4803	1.9627	1.6805
295	TRUE	Empty	Cation channel family protein OS=Tetrahymena thermophila (strain SB210) GN=TTHERM_00370740 PE=4 SV=2	I7MDJ7	TTHERM_00370740	406 kDa		unknown	0.17504	0.14611	0.16758
296	TRUE	Empty	UBX domain protein, putative OS=Tetrahymena thermophila (strain SB210) GN=TTHERM_00703410 PE=4 SV=3	Q22GI2	TTHERM_00703410	206 kDa	TRUE	unknown	0.26837	0.30607	0.28073
283.1	TRUE	Empty	Plant dual-specificity MAP kinase kinase family domain protein OS=Tetrahymena thermophila (strain SB210) GN=TTHERM_00628440 PE=4 SV=2	Q23RV4	TTHERM_00628440	81 kDa	TRUE	unknown	0.74767	1.0276	0.67893
297	TRUE	Empty	WD40 domain protein OS=Tetrahymena thermophila (strain SB210) GN=TTHERM_00929540 PE=4 SV=2	Q24CI8	TTHERM_00929540	151 kDa		unknown	0.57097	0.53552	0.45854
298	TRUE	Empty	Thioredoxin OS=Tetrahymena thermophila (strain SB210) GN=TTHERM_00149859 PE=4 SV=1	A4VD75	TTHERM_00149859	14 kDa		unknown	3.5259	6.3125	4.1859
299	TRUE	Empty	Uncharacterized protein OS=Tetrahymena thermophila (strain SB210) GN=TTHERM_01054200 PE=4 SV=3	Q22CD1	TTHERM_01054200	44 kDa		unknown	1.386	1.8628	1.4208
300	TRUE	Empty	Uncharacterized protein OS=Tetrahymena thermophila (strain SB210) GN=TTHERM_01049330 PE=4 SV=1	Q24BV4	TTHERM_01049330	20 kDa		unknown	3.7226	3.9479	4.933
301	TRUE	Empty	Dpy-30 motif protein OS=Tetrahymena thermophila (strain SB210) GN=TTHERM_00011880 PE=4 SV=1	Q22RV0	TTHERM_00011880	25 kDa		unknown	2.9755	3.7165	2.2778
302	TRUE	Empty	PHD-finger protein OS=Tetrahymena thermophila (strain SB210) GN=TTHERM_00046390 PE=4 SV=3	Q23DQ2	TTHERM_00046390	109 kDa		unknown	0.7635	0.64985	0.43115
303	TRUE	Empty	Dynein 18 kDa light chain OS=Tetrahymena thermophila (strain SB210) GN=TTHERM_00954240 PE=4 SV=2	Q23MP0	TTHERM_00954240	31 kDa		unknown	1.7465	1.8522	1.8499
304	TRUE	Empty	Protofilament ribbon protein OS=Tetrahymena thermophila (strain SB210) GN=TTHERM_00624660 PE=4 SV=3	Q240R7	TTHERM_00624660	34 kDa		unknown	1.3117	1.6294	2.1332
305	TRUE	Empty	Parkin co-regulated protein OS=Tetrahymena thermophila (strain SB210) GN=TTHERM_00499310 PE=4 SV=2	I7M312	TTHERM_00499310	35 kDa		unknown	1.479	1.3411	1.343
306	TRUE	Empty	Dynein light chain p28C OS=Tetrahymena thermophila PE=4 SV=1	Q1HFW5 (+1)		30 kDa	TRUE	unknown	2.6026	2.3746	1.7362
307	TRUE	Empty	Uncharacterized protein OS=Tetrahymena thermophila (strain SB210) GN=TTHERM_00393090 PE=4 SV=3	Q233E0	TTHERM_00393090	50 kDa		unknown	0.56926	0.95695	0.81938
308	TRUE	Empty	Nucleoside diphosphate kinase OS=Tetrahymena thermophila (strain SB210) GN=TTHERM_00894400 PE=4 SV=1	Q23U54	TTHERM_00894400	63 kDa		unknown	0.75377	1.1062	0.76765
309	TRUE	Empty	MIR domain protein OS=Tetrahymena thermophila (strain SB210) GN=TTHERM_00545830 PE=4 SV=2	I7M0A1	TTHERM_00545830	408 kDa		unknown	0.10995	0.13563	0.1495
310	TRUE	Empty	Uncharacterized protein OS=Tetrahymena thermophila (strain SB210) GN=TTHERM_00498260 PE=4 SV=1	I7MK35	TTHERM_00498260	40 kDa		unknown	1.6159	1.5008	1.2851
311.1	TRUE	Empty	DOMON domain protein OS=Tetrahymena thermophila (strain SB210) GN=TTHERM_00498230 PE=4 SV=1	I7MN24	TTHERM_00498230	22 kDa	TRUE	unknown	5.5368	4.1388	4.2326
312	TRUE	Empty	Calpain family cysteine protease OS=Tetrahymena thermophila (strain SB210) GN=TTHERM_00575440 PE=4 SV=2	Q22V56	TTHERM_00575440	130 kDa		unknown	0.49075	0.56031	0.34816
313	TRUE	Empty	EF hand protein OS=Tetrahymena thermophila (strain SB210) GN=TTHERM_00348440 PE=4 SV=2	I7M9T1	TTHERM_00348440	53 kDa		unknown	0.7239	0.76771	0.85803
314	TRUE	Empty	Uncharacterized protein OS=Tetrahymena thermophila (strain SB210) GN=TTHERM_00316540 PE=4 SV=1	I7ML36	TTHERM_00316540	27 kDa		unknown	2.1797	1.6173	2.7271
315	TRUE	Empty	Dynein light chain 2A OS=Tetrahymena thermophila PE=4 SV=1	Q1HGH8		16 kDa		unknown	6.2416	4.1162	5.6678
1.12	TRUE	Empty	Dynein heavy chain OS=Tetrahymena thermophila (strain SB210) GN=TTHERM_00420340 PE=4 SV=2	I7LTP7	TTHERM_00420340	512 kDa	TRUE	unknown	0.086807	0.07014	0.085161
316	TRUE	Empty	Uncharacterized protein OS=Tetrahymena thermophila (strain SB210) GN=TTHERM_00149590 PE=4 SV=2	I7M2V0	TTHERM_00149590	47 kDa		unknown	0.84722	1.1837	0.65906
317	TRUE	Empty	Uncharacterized protein OS=Tetrahymena thermophila (strain SB210) GN=TTHERM_00393070 PE=4 SV=1	Q233E2	TTHERM_00393070	187 kDa		unknown	0.39342	0.52388	0.3139
318	TRUE	Empty	Uncharacterized protein OS=Tetrahymena thermophila (strain SB210) GN=TTHERM_00420939 PE=4 SV=2	A4VEY5	TTHERM_00420939	43 kDa		unknown	1.4609	1.5494	1.1656
319	TRUE	Empty	Dual specificity phosphatase domain protein OS=Tetrahymena thermophila (strain SB210) GN=TTHERM_00279780 PE=4 SV=1	I7M8D8	TTHERM_00279780	36 kDa		unknown	1.4002	1.7169	1.2715
320	TRUE	Empty	Uncharacterized protein OS=Tetrahymena thermophila (strain SB210) GN=TTHERM_00191160 PE=4 SV=2	I7MEJ0	TTHERM_00191160	106 kDa		unknown	0.53464	0.61743	0.66633
321	TRUE	Empty	Transport system kinase OS=Tetrahymena thermophila (strain SB210) GN=TTHERM_00703450 PE=4 SV=1	Q22GH8	TTHERM_00703450	19 kDa		unknown	5.1842	4.5006	11.893
322	TRUE	Empty	Cation channel family protein OS=Tetrahymena thermophila (strain SB210) GN=TTHERM_00454060 PE=4 SV=2	Q238R0	TTHERM_00454060	415 kDa		unknown	0.19902	0.14278	0.13042
323	TRUE	Empty	Tetratricopeptide repeat protein OS=Tetrahymena thermophila (strain SB210) GN=TTHERM_00644590 PE=4 SV=2	Q23EX1	TTHERM_00644590	76 kDa		unknown	0.7354	1.1188	0.66779
324	TRUE	Empty	Uncharacterized protein OS=Tetrahymena thermophila (strain SB210) GN=TTHERM_00752170 PE=4 SV=1	Q23NK3	TTHERM_00752170	19 kDa		unknown	6.0564	2.85	7.9527
325	TRUE	Empty	F-box/LRR protein OS=Tetrahymena thermophila (strain SB210) GN=TTHERM_00339720 PE=4 SV=2	I7M1R2	TTHERM_00339720	61 kDa		unknown	0.98109	1.1535	1.4294
326	TRUE	Empty	Outer dense fiber protein OS=Tetrahymena thermophila (strain SB210) GN=TTHERM_00077710 PE=4 SV=2	Q23FZ3	TTHERM_00077710	47 kDa		unknown	1.2734	1.7026	1.1563
327	TRUE	Empty	Cation channel family protein OS=Tetrahymena thermophila (strain SB210) GN=TTHERM_00628570 PE=4 SV=3	Q23RU1	TTHERM_00628570	58 kDa		unknown	0.83673	0.78291	0.7598
328	TRUE	Empty	Kinase domain protein OS=Tetrahymena thermophila (strain SB210) GN=TTHERM_00558360 PE=4 SV=1	I7M351	TTHERM_00558360	25 kDa		unknown	2.1417	3.8103	2.3299
329	TRUE	Empty	Uncharacterized protein OS=Tetrahymena thermophila (strain SB210) GN=TTHERM_00590280 PE=4 SV=1	I7MFE4	TTHERM_00590280	22 kDa		unknown	1.6894	1.7916	2.3276
330	TRUE	Empty	Guanylate kinase OS=Tetrahymena thermophila (strain SB210) GN=TTHERM_00781030 PE=4 SV=1	I7MMN2	TTHERM_00781030	31 kDa		unknown	1.7755	1.5982	1.3685
331	TRUE	Empty	Uncharacterized protein OS=Tetrahymena thermophila (strain SB210) GN=TTHERM_00161660 PE=4 SV=1	Q22VW8	TTHERM_00161660	16 kDa		unknown	3.5021	4.6969	7.7319
332	TRUE	Empty	Uncharacterized protein OS=Tetrahymena thermophila (strain SB210) GN=TTHERM_00101190 PE=4 SV=1	Q234T0	TTHERM_00101190	36 kDa		unknown	1.2313	1.7658	1.9818
333	TRUE	Empty	Cell surface immobilization antigen SerH6, putative OS=Tetrahymena thermophila (strain SB210) GN=TTHERM_00491130 PE=4 SV=1	Q23J59	TTHERM_00491130	11 kDa		unknown	4.0968	3.0642	3.7201
334	TRUE	Empty	Uncharacterized protein OS=Tetrahymena thermophila (strain SB210) GN=TTHERM_00530070 PE=4 SV=1	I7LZW8	TTHERM_00530070	100 kDa		unknown	0.42684	0.50225	0.56586
335	TRUE	Empty	Transport system kinase OS=Tetrahymena thermophila (strain SB210) GN=TTHERM_00938790 PE=4 SV=1	Q22DR3	TTHERM_00938790	18 kDa		unknown	6.8164	5.9285	9.0751
336	TRUE	Empty	WD domain, G-beta repeat protein OS=Tetrahymena thermophila (strain SB210) GN=TTHERM_00214710 PE=4 SV=2	Q22N63	TTHERM_00214710	169 kDa		unknown	0.44182	0.52846	0.23629
337	TRUE	Empty	Uncharacterized protein OS=Tetrahymena thermophila (strain SB210) GN=TTHERM_00577250 PE=4 SV=1	Q22UX8	TTHERM_00577250	35 kDa		unknown	2.0212	2.7887	1.8353
338	TRUE	Empty	Glutathione S-transferase, amine-terminal domain protein OS=Tetrahymena thermophila (strain SB210) GN=TTHERM_00602860 PE=4 SV=1	Q22YK9	TTHERM_00602860	26 kDa		unknown	2.0381	2.1615	1.8507
339	TRUE	Empty	CAMP-dependent kinase catalytic subunit OS=Tetrahymena thermophila (strain SB210) GN=TTHERM_00433420 PE=4 SV=2	Q231B5	TTHERM_00433420	36 kDa	TRUE	unknown	1.1997	0.89837	1.2715
340	TRUE	Empty	EF-hand protein OS=Tetrahymena thermophila (strain SB210) GN=TTHERM_01126390 PE=4 SV=3	Q24DD0	TTHERM_01126390	109 kDa		unknown	0.30923	0.41344	0.35401
341	TRUE	Empty	3',5'-cyclic-nucleotide phosphodiesterase OS=Tetrahymena thermophila (strain SB210) GN=TTHERM_00293350 PE=4 SV=2	I7M0W2	TTHERM_00293350	111 kDa		unknown	0.41935	0.35953	0.30785
342	TRUE	Empty	Dpy-30 motif protein OS=Tetrahymena thermophila (strain SB210) GN=TTHERM_00564090 PE=4 SV=1	I7M9H5	TTHERM_00564090	52 kDa	TRUE	unknown	0.98058	1.3167	1.0053
343	TRUE	Empty	MORN motif protein OS=Tetrahymena thermophila (strain SB210) GN=TTHERM_00324550 PE=4 SV=2	Q237E4	TTHERM_00324550	23 kDa		unknown	2.9428	2.5868	3.7965
344	TRUE	Empty	Fructose-1,6-bisphosphatase, cytosolic protein OS=Tetrahymena thermophila (strain SB210) GN=TTHERM_00058590 PE=3 SV=2	I7MDC9	TTHERM_00058590	40 kDa		unknown	1.2059	1.6783	1.0951
345	TRUE	Empty	Dynein light chain OS=Tetrahymena thermophila (strain SB210) GN=TTHERM_000442909 PE=4 SV=1	W7XJB1	TTHERM_000442909	13 kDa		unknown	1.0735	1.7408	1.4905
346	TRUE	Empty	Sperm-tail PG-rich repeat protein OS=Tetrahymena thermophila (strain SB210) GN=TTHERM_00134870 PE=4 SV=2	I7MF67	TTHERM_00134870	37 kDa		unknown	1.0074	1.0684	1.0801
347	TRUE	Empty	Uncharacterized protein OS=Tetrahymena thermophila (strain SB210) GN=TTHERM_00499500 PE=4 SV=1	I7MLE8	TTHERM_00499500	56 kDa		unknown	0.88996	0.83144	1.1322
348	TRUE	Empty	Uncharacterized protein OS=Tetrahymena thermophila (strain SB210) GN=TTHERM_000680599 PE=4 SV=1	W7XBP2	TTHERM_000680599	69 kDa		unknown	1.2073	1.0728	0.83568
349	TRUE	Empty	Ankyrin repeat protein OS=Tetrahymena thermophila (strain SB210) GN=TTHERM_00419759 PE=4 SV=1	A4VEY9	TTHERM_00419759	26 kDa		unknown	1.6019	2.4403	1.7533
350	TRUE	Empty	Uncharacterized protein OS=Tetrahymena thermophila (strain SB210) GN=TTHERM_00985020 PE=4 SV=3	Q233X6	TTHERM_00985020	48 kDa		unknown	1.0841	1.0074	1.2537
351	TRUE	Empty	Uncharacterized protein OS=Tetrahymena thermophila (strain SB210) GN=TTHERM_00059130 PE=4 SV=2	I7LTW2	TTHERM_00059130	178 kDa		unknown	0.29227	0.361	0.2654
352	TRUE	Empty	EF-hand calcium-binding domain protein OS=Tetrahymena thermophila (strain SB210) GN=TTHERM_001232262 PE=4 SV=1	W7WX86	TTHERM_001232262	22 kDa		unknown	1.7152	1.819	1.934
353	TRUE	Empty	Uncharacterized protein OS=Tetrahymena thermophila (strain SB210) GN=TTHERM_00835010 PE=4 SV=1	Q22EC7	TTHERM_00835010	16 kDa		unknown	0.78122	0.82849	0.70939
354	TRUE	Empty	Trk system potassium uptake protein TrkA, amine-terminal domain protein OS=Tetrahymena thermophila (strain SB210) GN=TTHERM_00666180 PE=4 SV=1	Q23TG4	TTHERM_00666180	65 kDa		unknown	1.098	1.1645	0.99707
355	TRUE	Empty	Zinc finger, C2H2 type family protein OS=Tetrahymena thermophila (strain SB210) GN=TTHERM_00295220 PE=4 SV=2	I7LUE7	TTHERM_00295220	362 kDa		unknown	0.14539	0.12168	0.09507
356	TRUE	Empty	Thioredoxin-like protein OS=Tetrahymena thermophila (strain SB210) GN=TTHERM_00558370 PE=4 SV=2	I7MGY8	TTHERM_00558370	23 kDa		unknown	1.652	2.6511	2.27
357	TRUE	Empty	Uncharacterized protein OS=Tetrahymena thermophila (strain SB210) GN=TTHERM_00666210 PE=4 SV=2	Q23TG1	TTHERM_00666210	58 kDa		unknown	0.8473	1.129	1.0738
1.13	TRUE	Empty	Dynein heavy chain OS=Tetrahymena thermophila (strain SB210) GN=TTHERM_00355100 PE=4 SV=2	Q22Y61	TTHERM_00355100	511 kDa	TRUE	unknown	0.087003	0.048739	0.053999
358	TRUE	Empty	Lipoprotein, putative OS=Tetrahymena thermophila (strain SB210) GN=TTHERM_00581490 PE=4 SV=1	Q23QD4	TTHERM_00581490	32 kDa		unknown	1.4532	2.1126	1.5522
359	TRUE	Empty	Dynein heavy chain family protein OS=Tetrahymena thermophila (strain SB210) GN=TTHERM_000408698 PE=4 SV=1	W7XGD7	TTHERM_000408698	776 kDa		unknown	0.056473	0.036471	0.047237
360	TRUE	Empty	Kinesin-like protein OS=Tetrahymena thermophila (strain SB210) GN=TTHERM_00218940 PE=3 SV=2	I7LVY1	TTHERM_00218940	124 kDa		unknown	0.29975	0.28227	0.27219
361	TRUE	Empty	Flagellar associated protein OS=Tetrahymena thermophila (strain SB210) GN=TTHERM_00773210 PE=4 SV=2	I7M5Z4	TTHERM_00773210	42 kDa		unknown	2.1334	1.7947	1.5367
362	TRUE	Empty	Uncharacterized protein OS=Tetrahymena thermophila (strain SB210) GN=TTHERM_00787300 PE=4 SV=2	Q23ZD3	TTHERM_00787300	46 kDa		unknown	1.15	1.3833	1.1844
363	TRUE	Empty	Rhodanese-like domain protein OS=Tetrahymena thermophila (strain SB210) GN=TTHERM_00499590 PE=4 SV=2	I7LWI9	TTHERM_00499590	44 kDa		unknown	0.78441	0.97348	0.96377
364	TRUE	Empty	Uncharacterized protein OS=Tetrahymena thermophila (strain SB210) GN=TTHERM_00649160 PE=4 SV=2	I7LZR0	TTHERM_00649160	43 kDa		unknown	1.2884	1.191	1.17
365	TRUE	Empty	Bmh1 14-3-3 family protein OS=Tetrahymena thermophila (strain SB210) GN=TTHERM_00216010 PE=4 SV=1	I7M2E3	TTHERM_00216010	28 kDa	TRUE	unknown	1.7559	2.2091	1.5945
366	TRUE	Empty	WD domain, G-beta repeat protein OS=Tetrahymena thermophila (strain SB210) GN=TTHERM_00760510 PE=4 SV=2	I7MCI4	TTHERM_00760510	115 kDa		unknown	0.52767	0.47078	0.5188
367	TRUE	Empty	WD domain, G-beta repeat protein OS=Tetrahymena thermophila (strain SB210) GN=TTHERM_00011780 PE=4 SV=2	Q22RW0	TTHERM_00011780	168 kDa	TRUE	unknown	0.21369	0.17777	0.23751
368	TRUE	Empty	Flagellar/basal body protein, putative OS=Tetrahymena thermophila (strain SB210) GN=TTHERM_00427460 PE=4 SV=1	Q23AB2	TTHERM_00427460	29 kDa		unknown	1.982	1.483	1.7997
369	TRUE	Empty	Dpy-30 motif protein OS=Tetrahymena thermophila (strain SB210) GN=TTHERM_000526679 PE=4 SV=1	W7XB73	TTHERM_000526679	65 kDa		unknown	0.6453	0.86648	0.58597
370	TRUE	Empty	Peptidase c14 caspase catalytic subunit p20, putative OS=Tetrahymena thermophila (strain SB210) GN=TTHERM_00530060 PE=4 SV=2	I7M6E4	TTHERM_00530060	80 kDa		unknown	0.56325	0.81149	0.57015
371	TRUE	Empty	Uncharacterized protein OS=Tetrahymena thermophila (strain SB210) GN=TTHERM_00295780 PE=4 SV=2	I7MDY7	TTHERM_00295780	73 kDa		unknown	0.48703	0.51651	0.50297
372	TRUE	Empty	SF-assemblin/beta giardin family protein OS=Tetrahymena thermophila (strain SB210) GN=TTHERM_00263290 PE=4 SV=2	Q22U54	TTHERM_00263290	354 kDa		unknown	0.08691	0.10289	0.1067
373	TRUE	Empty	Uncharacterized protein OS=Tetrahymena thermophila (strain SB210) GN=TTHERM_00082250 PE=4 SV=1	Q237C5	TTHERM_00082250	44 kDa		unknown	0.93983	0.99671	1.1318
374	TRUE	Empty	Uncharacterized protein OS=Tetrahymena thermophila (strain SB210) GN=TTHERM_00977740 PE=4 SV=3	Q24GN6	TTHERM_00977740	88 kDa		unknown	0.50088	0.59089	0.31219
375	TRUE	Empty	Dynein light chain 4, axonemal protein OS=Tetrahymena thermophila (strain SB210) GN=TTHERM_00716250 PE=4 SV=1	I7MCM8 (+1)	TTHERM_00716250	12 kDa		unknown	2.4327	1.7866	3.0765
376	TRUE	Empty	Methyltransferase domain protein OS=Tetrahymena thermophila (strain SB210) GN=TTHERM_00486990 PE=4 SV=2	I7MD03	TTHERM_00486990	30 kDa		unknown	1.0927	1.6779	1.6962
377	TRUE	Empty	Casein kinase OS=Tetrahymena thermophila (strain SB210) GN=TTHERM_01179780 PE=3 SV=2	Q22AP7	TTHERM_01179780	39 kDa		unknown	1.4691	1.1623	1.1577
378	TRUE	Empty	Sperm flagellar protein OS=Tetrahymena thermophila (strain SB210) GN=TTHERM_00939230 PE=4 SV=2	Q22DM0	TTHERM_00939230	25 kDa		unknown	1.78	2.2878	1.9589
379	TRUE	Empty	Uncharacterized protein OS=Tetrahymena thermophila (strain SB210) GN=TTHERM_00636870 PE=4 SV=2	Q22HL6	TTHERM_00636870	28 kDa		unknown	1.4466	1.5341	1.8678
380	TRUE	Empty	MORN motif protein OS=Tetrahymena thermophila (strain SB210) GN=TTHERM_00550820 PE=4 SV=2	Q22UP2	TTHERM_00550820	226 kDa		unknown	0.20699	0.25705	0.17223
381	TRUE	Empty	Uncharacterized protein OS=Tetrahymena thermophila (strain SB210) GN=TTHERM_00492560 PE=4 SV=2	I7LWU9	TTHERM_00492560	71 kDa		unknown	0.65319	0.86	0.66313
382	TRUE	Empty	MIR domain protein OS=Tetrahymena thermophila (strain SB210) GN=TTHERM_00125140 PE=4 SV=2	I7MEA3	TTHERM_00125140	376 kDa		unknown	0.12963	0.13748	0.091284
383	TRUE	Empty	Uncharacterized protein OS=Tetrahymena thermophila (strain SB210) GN=TTHERM_00193900 PE=4 SV=2	Q23KE5	TTHERM_00193900	197 kDa		unknown	0.18052	0.21237	0.21857
388	TRUE	Empty	STOP protein OS=Tetrahymena thermophila (strain SB210) GN=TTHERM_01091310 PE=4 SV=2	Q24BQ1	TTHERM_01091310	80 kDa		unknown	0.69638	0.66703	0.63236
384	TRUE	Empty	Tetratricopeptide repeat protein OS=Tetrahymena thermophila (strain SB210) GN=TTHERM_00441970 PE=4 SV=2	I7M6L8	TTHERM_00441970	355 kDa		unknown	0.086571	0.10248	0.078612
385	TRUE	Empty	Uncharacterized protein OS=Tetrahymena thermophila (strain SB210) GN=TTHERM_00780640 PE=4 SV=2	I7MJ81	TTHERM_00780640	106 kDa		unknown	0.40326	0.42766	0.40595
386	TRUE	Empty	Uncharacterized protein OS=Tetrahymena thermophila (strain SB210) GN=TTHERM_00340080 PE=4 SV=2	I7MK20	TTHERM_00340080	66 kDa		unknown	0.63311	0.75825	0.57491
387	TRUE	Empty	Cytochrome b5-like heme/steroid-binding domain protein OS=Tetrahymena thermophila (strain SB210) GN=TTHERM_01092470 PE=3 SV=2	Q24BN4	TTHERM_01092470	28 kDa		unknown	1.5069	1.0538	1.3683
389	TRUE	Empty	Metallo-beta-lactamase family protein OS=Tetrahymena thermophila (strain SB210) GN=TTHERM_00128670 PE=4 SV=1	I7M1D2	TTHERM_00128670	55 kDa		unknown	0.50864	0.53942	0.72499
390	TRUE	Empty	Kinesin-like protein OS=Tetrahymena thermophila (strain SB210) GN=TTHERM_00071090 PE=3 SV=2	I7M706	TTHERM_00071090	115 kDa		unknown	0.28918	0.26869	0.29605
391	TRUE	Empty	WD domain, G-beta repeat protein OS=Tetrahymena thermophila (strain SB210) GN=TTHERM_00522930 PE=4 SV=1	I7MIS9	TTHERM_00522930	99 kDa		unknown	0.25751	0.3174	0.23383
392	TRUE	Empty	Uncharacterized protein OS=Tetrahymena thermophila (strain SB210) GN=TTHERM_00346450 PE=4 SV=2	I7MF05	TTHERM_00346450	60 kDa		unknown	0.61711	0.48106	0.64069
393	TRUE	Empty	Uncharacterized protein OS=Tetrahymena thermophila (strain SB210) GN=TTHERM_01016130 PE=4 SV=2	Q22CS8	TTHERM_01016130	37 kDa		unknown	1.7889	1.6557	1.6244
394	TRUE	Empty	C-Myc-binding protein, putative OS=Tetrahymena thermophila (strain SB210) GN=TTHERM_00077420 PE=4 SV=2	Q23G22	TTHERM_00077420	11 kDa		unknown	4.0216	4.265	3.6519
395	TRUE	Empty	Coiled-coil protein, putative OS=Tetrahymena thermophila (strain SB210) GN=TTHERM_00666400 PE=4 SV=2	Q23TE2	TTHERM_00666400	60 kDa		unknown	0.71726	0.76067	0.92494
396	TRUE	Empty	Tetratricopeptide repeat protein OS=Tetrahymena thermophila (strain SB210) GN=TTHERM_01106200 PE=4 SV=2	Q22BD7	TTHERM_01106200	106 kDa		unknown	0.44706	0.47411	0.44695
397	TRUE	Empty	Glutathione S-transferase, amine-terminal domain protein OS=Tetrahymena thermophila (strain SB210) GN=TTHERM_00602870 PE=3 SV=1	Q22YK8	TTHERM_00602870	24 kDa		unknown	0.48675	0.73838	0.63223
398	TRUE	Empty	Uncharacterized protein OS=Tetrahymena thermophila (strain SB210) GN=TTHERM_00382370 PE=4 SV=3	Q23F77	TTHERM_00382370	122 kDa		unknown	0.37898	0.48219	0.24761
399	TRUE	Empty	Kelch motif protein OS=Tetrahymena thermophila (strain SB210) GN=TTHERM_00532180 PE=4 SV=1	Q248E9	TTHERM_00532180	64 kDa		unknown	0.4937	0.60486	0.83346
400	TRUE	Empty	Uncharacterized protein OS=Tetrahymena thermophila (strain SB210) GN=TTHERM_00790800 PE=4 SV=2	Q24DQ7	TTHERM_00790800	118 kDa		unknown	0.28098	0.33582	0.35503
401	TRUE	Empty	Sperm-tail PG-rich repeat protein OS=Tetrahymena thermophila (strain SB210) GN=TTHERM_000326867 PE=4 SV=1	W7XC77	TTHERM_000326867	59 kDa		unknown	0.72412	0.4928	0.65754
402	TRUE	Empty	IQ calmodulin-binding motif protein OS=Tetrahymena thermophila (strain SB210) GN=TTHERM_00266279 PE=4 SV=2	A4VDX2	TTHERM_00266279	137 kDa		unknown	0.29964	0.28537	0.19078
403	TRUE	Empty	Tetratricopeptide repeat protein OS=Tetrahymena thermophila (strain SB210) GN=TTHERM_00304340 PE=4 SV=2	I7LW36	TTHERM_00304340	55 kDa		unknown	0.69973	0.74208	0.54727
404	TRUE	Empty	Uncharacterized protein OS=Tetrahymena thermophila (strain SB210) GN=TTHERM_00561710 PE=4 SV=1	I7M772	TTHERM_00561710	16 kDa		unknown	4.9457	4.1162	5.6678
405	TRUE	Empty	Uncharacterized protein OS=Tetrahymena thermophila (strain SB210) GN=TTHERM_00497320 PE=4 SV=2	I7MB54	TTHERM_00497320	76 kDa		unknown	0.59356	0.70241	0.60143
406	TRUE	Empty	Uncharacterized protein OS=Tetrahymena thermophila (strain SB210) GN=TTHERM_00529510 PE=4 SV=1	I7MCV5	TTHERM_00529510	18 kDa		unknown	3.1139	2.5979	4.4031
407	TRUE	Empty	Uncharacterized protein OS=Tetrahymena thermophila (strain SB210) GN=TTHERM_00415670 PE=4 SV=2	Q22P26	TTHERM_00415670	294 kDa		unknown	0.13039	0.13828	0.095798
408	TRUE	Empty	Divergent AAA domain protein OS=Tetrahymena thermophila (strain SB210) GN=TTHERM_00136150 PE=4 SV=2	I7LVP2	TTHERM_00136150	32 kDa		unknown	0.8095	1.0572	0.73508
409	TRUE	Empty	Radial spoke head-like protein OS=Tetrahymena thermophila (strain SB210) GN=TTHERM_00561720 PE=4 SV=1	I7M0P4	TTHERM_00561720	112 kDa	TRUE	unknown	0.30021	0.35912	0.38035
410	TRUE	Empty	EF hand protein OS=Tetrahymena thermophila (strain SB210) GN=TTHERM_00475060 PE=4 SV=1	I7MM07	TTHERM_00475060	125 kDa		unknown	0.29795	0.38954	0.27055
411	TRUE	Empty	WD domain, G-beta repeat protein OS=Tetrahymena thermophila (strain SB210) GN=TTHERM_01265040 PE=4 SV=2	Q22A81	TTHERM_01265040	186 kDa		unknown	0.13052	0.27116	0.17387
412	TRUE	Empty	Selenocysteine lyase family protein OS=Tetrahymena thermophila (strain SB210) GN=TTHERM_00170170 PE=3 SV=1	Q22TK6	TTHERM_00170170	105 kDa		unknown	0.45042	0.47768	0.3689
413	TRUE	Empty	Uncharacterized protein OS=Tetrahymena thermophila (strain SB210) GN=TTHERM_00083470 PE=4 SV=2	Q237A2	TTHERM_00083470	90 kDa		unknown	0.48754	0.40735	0.49225
414	TRUE	Empty	Uncharacterized protein OS=Tetrahymena thermophila (strain SB210) GN=TTHERM_00924270 PE=4 SV=1	Q23WL7	TTHERM_00924270	46 kDa		unknown	0.62496	1.2114	1.0373
415	TRUE	Empty	HELP domain protein OS=Tetrahymena thermophila (strain SB210) GN=TTHERM_00522920 PE=4 SV=2	I7LUL6	TTHERM_00522920	258 kDa		unknown	0.10685	0.17437	0.13598
416	TRUE	Empty	EF hand protein OS=Tetrahymena thermophila (strain SB210) GN=TTHERM_00823690 PE=4 SV=2	I7LZF9	TTHERM_00823690	26 kDa		unknown	0.82399	1.12	1.1964
417	TRUE	Empty	Kinase domain protein, putative OS=Tetrahymena thermophila (strain SB210) GN=TTHERM_00540090 PE=4 SV=2	I7MDI8	TTHERM_00540090	9 kDa		unknown	4.1878	4.4412	3.8027
418	TRUE	Empty	Dpy-30 motif protein OS=Tetrahymena thermophila (strain SB210) GN=TTHERM_00082260 PE=4 SV=1	Q237C4	TTHERM_00082260	14 kDa		unknown	2.7962	2.1655	2.5391
419	TRUE	Empty	Uncharacterized protein OS=Tetrahymena thermophila (strain SB210) GN=TTHERM_00785860 PE=4 SV=1	Q23ZH8	TTHERM_00785860	36 kDa		unknown	0.86424	0.74866	0.64103
420	TRUE	Empty	STOP protein OS=Tetrahymena thermophila (strain SB210) GN=TTHERM_00529730 PE=4 SV=2	I7LTD0	TTHERM_00529730	70 kDa		unknown	0.44757	0.54713	0.53343
421	TRUE	Empty	Coiled-coil flagellar protein, putative OS=Tetrahymena thermophila (strain SB210) GN=TTHERM_00500750 PE=4 SV=2	I7LWJ2	TTHERM_00500750	110 kDa		unknown	0.38527	0.3242	0.24302
422	TRUE	Empty	Uncharacterized protein OS=Tetrahymena thermophila (strain SB210) GN=TTHERM_00486610 PE=4 SV=1	I7LZZ8	TTHERM_00486610	30 kDa		unknown	0.90561	1.4429	1.4774
423	TRUE	Empty	Calmodulin-domain kinase OS=Tetrahymena thermophila (strain SB210) GN=TTHERM_00589960 PE=4 SV=1	I7M2A9	TTHERM_00589960	54 kDa		unknown	0.70884	0.75174	0.73856
424	TRUE	Empty	Troponin C OS=Tetrahymena thermophila (strain SB210) GN=TTHERM_00656120 PE=4 SV=2	Q22GU4	TTHERM_00656120	28 kDa		unknown	1.2287	1.3031	1.3602
425	TRUE	Empty	Uncharacterized protein OS=Tetrahymena thermophila (strain SB210) GN=TTHERM_00355430 PE=4 SV=2	Q22Y28	TTHERM_00355430	46 kDa		unknown	0.62869	1.0668	0.6773
426	TRUE	Empty	Uncharacterized protein OS=Tetrahymena thermophila (strain SB210) GN=TTHERM_00043950 PE=4 SV=2	Q23DU8	TTHERM_00043950	31 kDa		unknown	1.0452	1.341	1.3685
427	TRUE	Empty	AAA family ATPase OS=Tetrahymena thermophila (strain SB210) GN=TTHERM_000268319 PE=4 SV=1	W7XI81	TTHERM_000268319	103 kDa		unknown	0.37203	0.34932	0.22519
428	TRUE	Empty	NLI interacting factor-like phosphatase OS=Tetrahymena thermophila (strain SB210) GN=TTHERM_00351169 PE=4 SV=2	A4VD36	TTHERM_00351169	64 kDa		unknown	0.65228	0.78172	0.66934
429	TRUE	Empty	EF hand protein OS=Tetrahymena thermophila (strain SB210) GN=TTHERM_00585420 PE=4 SV=2	I7MCV2	TTHERM_00585420	89 kDa		unknown	0.49044	0.46392	0.39723
430	TRUE	Empty	Uncharacterized protein OS=Tetrahymena thermophila (strain SB210) GN=TTHERM_00939100 PE=4 SV=1	Q22DN3	TTHERM_00939100	70 kDa		unknown	0.51789	0.70521	0.67533
431	TRUE	Empty	Uncharacterized protein OS=Tetrahymena thermophila (strain SB210) GN=TTHERM_00554590 PE=4 SV=3	Q22UG6	TTHERM_00554590	36 kDa		unknown	0.85731	1.2888	1.7113
432	TRUE	Empty	Uncharacterized protein OS=Tetrahymena thermophila (strain SB210) GN=TTHERM_00433450 PE=4 SV=2	Q231B2	TTHERM_00433450	18 kDa		unknown	2.3994	2.5446	4.2931
433	TRUE	Empty	Sperm-tail PG-rich repeat protein OS=Tetrahymena thermophila (strain SB210) GN=TTHERM_00043800 PE=4 SV=1	Q23DW3	TTHERM_00043800	45 kDa		unknown	0.77938	0.69573	0.95719
434	TRUE	Empty	Uncharacterized protein OS=Tetrahymena thermophila (strain SB210) GN=TTHERM_00443109 PE=4 SV=1	A4VEZ3	TTHERM_00443109	44 kDa		unknown	0.78441	0.70007	0.59943
435	TRUE	Empty	Sperm-tail PG-rich repeat protein OS=Tetrahymena thermophila (strain SB210) GN=TTHERM_00339690 PE=4 SV=1	I7LV80	TTHERM_00339690	50 kDa		unknown	0.77971	0.82689	0.60801
436	TRUE	Empty	Uncharacterized protein (Fragment) OS=Tetrahymena thermophila (strain SB210) GN=TTHERM_00842720 PE=4 SV=2	I7LXZ5	TTHERM_00842720	79 kDa		unknown	0.27847	0.241	0.25287
437	TRUE	Empty	Transmembrane protein, putative OS=Tetrahymena thermophila (strain SB210) GN=TTHERM_00294930 PE=4 SV=2	I7M7F0	TTHERM_00294930	106 kDa		unknown	0.31654	0.4235	0.28744
438	TRUE	Empty	Nucleoside diphosphate kinase OS=Tetrahymena thermophila (strain SB210) GN=TTHERM_00266490 PE=3 SV=2	I7M7Q3	TTHERM_00266490	52 kDa		unknown	0.54705	0.58016	0.49676
439	TRUE	Empty	EF hand protein OS=Tetrahymena thermophila (strain SB210) GN=TTHERM_00773760 PE=4 SV=2	I7MCH7	TTHERM_00773760	64 kDa		unknown	0.42077	0.52358	0.38209
440	TRUE	Empty	Dynein light chain 4A OS=Tetrahymena thermophila PE=4 SV=1	Q1HFX4 (+1)		18 kDa		unknown	1.3992	1.9684	3.4633
441	TRUE	Empty	Tetratricopeptide repeat protein OS=Tetrahymena thermophila (strain SB210) GN=TTHERM_00313720 PE=4 SV=1	Q22KA9	TTHERM_00313720	75 kDa		unknown	0.24168	0.37518	0.32124
442	TRUE	Empty	EF hand protein OS=Tetrahymena thermophila (strain SB210) GN=TTHERM_00187120 PE=4 SV=2	Q22T05	TTHERM_00187120	21 kDa		unknown	1.1431	1.2123	1.3571
443	TRUE	Empty	Uncharacterized protein OS=Tetrahymena thermophila (strain SB210) GN=TTHERM_00320040 PE=4 SV=1	Q237T1	TTHERM_00320040	21 kDa		unknown	0.8021	0.85064	1.2861
444	TRUE	Empty	Uncharacterized protein OS=Tetrahymena thermophila (strain SB210) GN=TTHERM_00877000 PE=4 SV=3	Q23H42	TTHERM_00877000	21 kDa		unknown	1.4945	2.5224	3.2453
445.1	TRUE	Empty	Serine/threonine-protein kinase PLK OS=Tetrahymena thermophila (strain SB210) GN=TTHERM_00191790 PE=3 SV=1	I7M1K4	TTHERM_00191790	76 kDa	TRUE	unknown	0.40441	0.36708	0.42241
446	TRUE	Empty	Kelch motif protein OS=Tetrahymena thermophila (strain SB210) GN=TTHERM_00069360 PE=4 SV=2	I7MHH0	TTHERM_00069360	101 kDa		unknown	0.33473	0.35499	0.30396
447	TRUE	Empty	Uncharacterized protein OS=Tetrahymena thermophila (strain SB210) GN=TTHERM_00448750 PE=4 SV=2	Q239E0	TTHERM_00448750	82 kDa		unknown	0.32058	0.39663	0.24447
448	TRUE	Empty	Uncharacterized protein OS=Tetrahymena thermophila (strain SB210) GN=TTHERM_00885770 PE=4 SV=2	Q23A01	TTHERM_00885770	76 kDa		unknown	0.52762	0.62949	0.47911
449	TRUE	Empty	Uncharacterized protein OS=Tetrahymena thermophila (strain SB210) GN=TTHERM_00590060 PE=4 SV=1	I7M2B1	TTHERM_00590060	55 kDa		unknown	0.51112	0.54205	0.54727
450	TRUE	Empty	Uncharacterized protein OS=Tetrahymena thermophila (strain SB210) GN=TTHERM_00295310 PE=4 SV=1	I7MDX8	TTHERM_00295310	55 kDa		unknown	0.60117	0.36319	0.5459
451	TRUE	Empty	Uncharacterized protein OS=Tetrahymena thermophila (strain SB210) GN=TTHERM_00614840 PE=4 SV=1	I7MIG8	TTHERM_00614840	18 kDa		unknown	3.0124	3.1947	2.1566
452	TRUE	Empty	Uncharacterized protein OS=Tetrahymena thermophila (strain SB210) GN=TTHERM_00349080 PE=4 SV=1	I7MLP6	TTHERM_00349080	88 kDa		unknown	0.55631	0.36408	0.31174
453	TRUE	Empty	Uncharacterized protein OS=Tetrahymena thermophila (strain SB210) GN=TTHERM_00016120 PE=4 SV=2	Q22RH5	TTHERM_00016120	22 kDa		unknown	2.1127	2.7416	2.3475
454	TRUE	Empty	WD domain, G-beta repeat protein OS=Tetrahymena thermophila (strain SB210) GN=TTHERM_00433480 PE=4 SV=2	Q231A9	TTHERM_00433480	183 kDa		unknown	0.19475	0.18421	0.10236
455	TRUE	Empty	3'-5' exonuclease family protein OS=Tetrahymena thermophila (strain SB210) GN=TTHERM_00784370 PE=4 SV=3	Q231Q2	TTHERM_00784370	74 kDa		unknown	0.36112	0.38297	0.50204
457	TRUE	Empty	Outer dense fiber protein OS=Tetrahymena thermophila (strain SB210) GN=TTHERM_00467890 PE=4 SV=2	I7LXK8	TTHERM_00467890	49 kDa		unknown	0.68864	0.61705	0.83917
458	TRUE	Empty	Uncharacterized protein OS=Tetrahymena thermophila (strain SB210) GN=TTHERM_00442600 PE=4 SV=1	I7M6N0	TTHERM_00442600	25 kDa		unknown	0.88622	1.5153	2.7449
459	TRUE	Empty	Uncharacterized protein OS=Tetrahymena thermophila (strain SB210) GN=TTHERM_00456720 PE=4 SV=2	I7MI66	TTHERM_00456720	106 kDa		unknown	0.31617	0.37848	0.32407
460	TRUE	Empty	Uncharacterized protein OS=Tetrahymena thermophila (strain SB210) GN=TTHERM_01298450 PE=4 SV=2	Q22A20	TTHERM_01298450	19 kDa		unknown	1.2437	1.3189	1.4852
456	TRUE	Empty	Dpy-30 motif protein OS=Tetrahymena thermophila (strain SB210) GN=TTHERM_00579000 PE=4 SV=2	I7LWQ5	TTHERM_00579000	8 kDa		unknown	2.1367	2.266	3.2537
461	TRUE	Empty	Uncharacterized protein OS=Tetrahymena thermophila (strain SB210) GN=TTHERM_00564510 PE=4 SV=1	I7LWH4	TTHERM_00564510	76 kDa		unknown	0.34729	0.43034	0.42387
462	TRUE	Empty	Cytochrome b5-like heme/steroid-binding domain protein OS=Tetrahymena thermophila (strain SB210) GN=TTHERM_00476710 PE=3 SV=2	I7MEL3	TTHERM_00476710	28 kDa		unknown	0.77369	1.3031	1.6341
463	TRUE	Empty	Uncharacterized protein OS=Tetrahymena thermophila (strain SB210) GN=TTHERM_00585240 PE=4 SV=2	I7MGA3	TTHERM_00585240	60 kDa		unknown	0.5332	0.65446	0.72537
464	TRUE	Empty	Uncharacterized protein OS=Tetrahymena thermophila (strain SB210) GN=TTHERM_00070740 PE=4 SV=1	I7MHI4	TTHERM_00070740	20 kDa		unknown	1.6081	1.7054	2.3471
465	TRUE	Empty	Uncharacterized protein OS=Tetrahymena thermophila (strain SB210) GN=TTHERM_01052900 PE=4 SV=2	Q235N8	TTHERM_01052900	54 kDa		unknown	0.43294	0.45915	0.55844
466	TRUE	Empty	EF-hand pair protein OS=Tetrahymena thermophila (strain SB210) GN=TTHERM_00037219 PE=4 SV=1	A4VEW4	TTHERM_00037219	35 kDa		unknown	0.87845	0.76048	0.65115
467	TRUE	Empty	Uncharacterized protein OS=Tetrahymena thermophila (strain SB210) GN=TTHERM_00529900 PE=4 SV=2	I7MGC9	TTHERM_00529900	52 kDa		unknown	0.64628	0.6854	0.6827
468	TRUE	Empty	Dynein light chain roadblock-type 2 protein OS=Tetrahymena thermophila (strain SB210) GN=TTHERM_00152040 PE=4 SV=1	I7MLA8 (+1)	TTHERM_00152040	12 kDa		unknown	1.8029	1.912	1.6371
469	TRUE	Empty	Uncharacterized protein OS=Tetrahymena thermophila (strain SB210) GN=TTHERM_01084360 PE=4 SV=1	Q22BT2	TTHERM_01084360	117 kDa	TRUE	unknown	0.24833	0.30051	0.25731
470	TRUE	Empty	Uncharacterized protein OS=Tetrahymena thermophila (strain SB210) GN=TTHERM_00091540 PE=4 SV=2	Q236D9	TTHERM_00091540	64 kDa		unknown	0.22288	0.30317	0.44924
471	TRUE	Empty	Uncharacterized protein OS=Tetrahymena thermophila (strain SB210) GN=TTHERM_00777270 PE=4 SV=1	Q23WS8	TTHERM_00777270	36 kDa		unknown	0.55888	0.74576	0.38745
472	TRUE	Empty	Uncharacterized protein OS=Tetrahymena thermophila (strain SB210) GN=TTHERM_00991630 PE=4 SV=1	Q240I4	TTHERM_00991630	21 kDa		unknown	1.46	1.5484	1.6858
473	TRUE	Empty	Cyclic nucleotide-binding domain protein OS=Tetrahymena thermophila (strain SB210) GN=TTHERM_00715670 PE=4 SV=2	I7LZM1	TTHERM_00715670	171 kDa		unknown	0.21066	0.22341	0.15009
474	TRUE	Empty	Uncharacterized protein OS=Tetrahymena thermophila (strain SB210) GN=TTHERM_00241780 PE=4 SV=2	I7MMD7	TTHERM_00241780	130 kDa		unknown	0.22229	0.23574	0.28847
475	TRUE	Empty	Cation-transporting ATPase OS=Tetrahymena thermophila (strain SB210) GN=TTHERM_00265100 PE=3 SV=2	Q22TY0	TTHERM_00265100	136 kDa		unknown	0.21159	0.19397	0.16608
476	TRUE	Empty	Uncharacterized protein OS=Tetrahymena thermophila (strain SB210) GN=TTHERM_00158420 PE=4 SV=2	Q22W92	TTHERM_00158420	149 kDa		unknown	0.21832	0.20352	0.19825
477	TRUE	Empty	Uncharacterized protein OS=Tetrahymena thermophila (strain SB210) GN=TTHERM_01119460 PE=4 SV=2	Q239N4	TTHERM_01119460	43 kDa		unknown	0.5579	0.718	0.73115
478	TRUE	Empty	Uncharacterized protein OS=Tetrahymena thermophila (strain SB210) GN=TTHERM_00688410 PE=4 SV=1	X1W3T2	TTHERM_00688410	46 kDa		unknown	0.51337	0.54444	0.56416
479	TRUE	Empty	Uncharacterized protein OS=Tetrahymena thermophila (strain SB210) GN=TTHERM_00058600 PE=4 SV=2	I7LTV2	TTHERM_00058600	57 kDa		unknown	0.56852	0.51211	0.59846
480	TRUE	Empty	Kelch motif protein OS=Tetrahymena thermophila (strain SB210) GN=TTHERM_00684620 PE=4 SV=2	I7LXM2	TTHERM_00684620	90 kDa		unknown	0.28859	0.40852	0.26206
481	TRUE	Empty	Transmembrane protein, putative OS=Tetrahymena thermophila (strain SB210) GN=TTHERM_00578550 PE=4 SV=1	I7MH43	TTHERM_00578550	13 kDa		unknown	2.149	2.279	1.9514
482	TRUE	Empty	STOP protein OS=Tetrahymena thermophila (strain SB210) GN=TTHERM_00145790 PE=4 SV=2	I7MI81	TTHERM_00145790	62 kDa		unknown	0.43567	0.46204	0.39562
483	TRUE	Empty	Uncharacterized protein OS=Tetrahymena thermophila (strain SB210) GN=TTHERM_00616060 PE=4 SV=2	I7MIH3	TTHERM_00616060	81 kDa		unknown	0.37635	0.34209	0.50038
484	TRUE	Empty	Uncharacterized protein OS=Tetrahymena thermophila (strain SB210) GN=TTHERM_00261860 PE=4 SV=2	Q22U98	TTHERM_00261860	129 kDa		unknown	0.19329	0.2373	0.17552
485	TRUE	Empty	Uncharacterized protein OS=Tetrahymena thermophila (strain SB210) GN=TTHERM_00575580 PE=4 SV=1	Q22V42	TTHERM_00575580	49 kDa		unknown	0.58507	0.41355	0.84426
486	TRUE	Empty	Uncharacterized protein OS=Tetrahymena thermophila (strain SB210) GN=TTHERM_00188700 PE=4 SV=2	I7MEG3	TTHERM_00188700	72 kDa		unknown	0.37206	0.4617	0.2829
487	TRUE	Empty	Uncharacterized protein OS=Tetrahymena thermophila (strain SB210) GN=TTHERM_00338410 PE=4 SV=2	I7MK01	TTHERM_00338410	87 kDa		unknown	0.24962	0.26472	0.18534
488	TRUE	Empty	Uncharacterized protein OS=Tetrahymena thermophila (strain SB210) GN=TTHERM_01027460 PE=4 SV=2	Q22CN2	TTHERM_01027460	42 kDa		unknown	0.58693	0.49803	0.42644
489	TRUE	Empty	Opioid growth factor receptor OS=Tetrahymena thermophila (strain SB210) GN=TTHERM_00312330 PE=4 SV=1	Q22KP8	TTHERM_00312330	46 kDa		unknown	0.5208	0.44368	0.29308
490	TRUE	Empty	IQ calmodulin-binding motif protein OS=Tetrahymena thermophila (strain SB210) GN=TTHERM_00858120 PE=4 SV=2	Q23YU6	TTHERM_00858120	133 kDa		unknown	0.18668	0.19798	0.19616
491	TRUE	Empty	Dynein light chain tctex-type 1 protein OS=Tetrahymena thermophila (strain SB210) GN=TTHERM_00392979 PE=4 SV=2	A4VEB3	TTHERM_00392979	13 kDa		unknown	1.5235	2.3092	1.3834
492	TRUE	Empty	Phospholipase/carboxylesterase family protein OS=Tetrahymena thermophila (strain SB210) GN=TTHERM_00590480 PE=4 SV=2	I7M2B9	TTHERM_00590480	61 kDa		unknown	0.44779	0.55804	0.27492
493	TRUE	Empty	Uncharacterized protein OS=Tetrahymena thermophila (strain SB210) GN=TTHERM_00678080 PE=4 SV=1	I7M4K6	TTHERM_00678080	160 kDa		unknown	0.20182	0.16306	0.16122
494	TRUE	Empty	Dynein light chain 8-like D OS=Tetrahymena thermophila PE=4 SV=1	Q1HFW0 (+1)		10 kDa		unknown	4.6059	4.8847	4.1825
495	TRUE	Empty	Uncharacterized protein OS=Tetrahymena thermophila (strain SB210) GN=TTHERM_00041580 PE=4 SV=1	Q22LV9	TTHERM_00041580	52 kDa		unknown	0.53864	0.57124	0.48912
496	TRUE	Empty	Uncharacterized protein OS=Tetrahymena thermophila (strain SB210) GN=TTHERM_00820680 PE=4 SV=1	Q23H77	TTHERM_00820680	61 kDa		unknown	0.17276	0.32239	0.27604
497	TRUE	Empty	Uncharacterized protein OS=Tetrahymena thermophila (strain SB210) GN=TTHERM_01049350 PE=4 SV=2	Q24BV2	TTHERM_01049350	39 kDa		unknown	0.93459	0.67984	0.99918
498	TRUE	Empty	Uncharacterized protein OS=Tetrahymena thermophila (strain SB210) GN=TTHERM_00865340 PE=4 SV=1	Q24FC9	TTHERM_00865340	20 kDa		unknown	1.1516	1.5976	2.6871
499	TRUE	Empty	Uncharacterized protein OS=Tetrahymena thermophila (strain SB210) GN=TTHERM_00420960 PE=4 SV=2	I7M6R5	TTHERM_00420960	97 kDa		unknown	0.35049	0.32475	0.27806
500	TRUE	Empty	Uncharacterized protein OS=Tetrahymena thermophila (strain SB210) GN=TTHERM_00492550 PE=4 SV=2	I7MHE4	TTHERM_00492550	49 kDa		unknown	0.47917	0.61366	0.52544
501	TRUE	Empty	CAMP-dependent kinase catalytic subunit OS=Tetrahymena thermophila (strain SB210) GN=TTHERM_00658860 PE=4 SV=2	I7MM26	TTHERM_00658860	37 kDa	TRUE	unknown	0.68463	0.72607	0.62169
502	TRUE	Empty	Uncharacterized protein OS=Tetrahymena thermophila (strain SB210) GN=TTHERM_00023940 PE=4 SV=1	Q22R87	TTHERM_00023940	67 kDa		unknown	0.39908	0.35385	0.36239
510	TRUE	Empty	Uncharacterized protein OS=Tetrahymena thermophila (strain SB210) GN=TTHERM_00772010 PE=4 SV=2	Q23AP7	TTHERM_00772010	119 kDa		unknown	0.2114	0.22419	0.19196
503	TRUE	Empty	Outer dynein arm docking complex protein, putative OS=Tetrahymena thermophila (strain SB210) GN=TTHERM_00252420 PE=4 SV=2	Q23QP0	TTHERM_00252420	68 kDa		unknown	0.39531	0.49119	0.30018
504	TRUE	Empty	Uncharacterized protein OS=Tetrahymena thermophila (strain SB210) GN=TTHERM_00245540 PE=4 SV=1	Q245U5	TTHERM_00245540	52 kDa		unknown	0.4526	0.57865	0.49547
505	TRUE	Empty	Intraflagellar transporter-like protein, putative OS=Tetrahymena thermophila (strain SB210) GN=TTHERM_00149230 PE=4 SV=1	I7LWB4	TTHERM_00149230	68 kDa		unknown	0.39756	0.28663	0.36101
506	TRUE	Empty	SPFH domain/band 7 family protein OS=Tetrahymena thermophila (strain SB210) GN=TTHERM_00471380 PE=4 SV=1	I7M6K2	TTHERM_00471380	34 kDa		unknown	0.92794	0.9841	0.84263
507	TRUE	Empty	Uncharacterized protein OS=Tetrahymena thermophila (strain SB210) GN=TTHERM_00442700 PE=4 SV=2	I7M6N2	TTHERM_00442700	109 kDa		unknown	0.23193	0.32606	0.1778
508	TRUE	Empty	IQ calmodulin-binding motif protein OS=Tetrahymena thermophila (strain SB210) GN=TTHERM_01194640 PE=4 SV=1	Q22AL1	TTHERM_01194640	29 kDa		unknown	0.71869	0.96999	0.65261
509	TRUE	Empty	Uncharacterized protein OS=Tetrahymena thermophila (strain SB210) GN=TTHERM_00016520 PE=4 SV=2	Q22RD6	TTHERM_00016520	29 kDa		unknown	0.9101	0.75859	0.64953
511	TRUE	Empty	Uncharacterized protein OS=Tetrahymena thermophila (strain SB210) GN=TTHERM_00248400 PE=4 SV=1	Q245K8	TTHERM_00248400	73 kDa		unknown	0.24732	0.26229	0.22458
512	TRUE	Empty	Cyclic nucleotide-binding domain protein OS=Tetrahymena thermophila (strain SB210) GN=TTHERM_00473030 PE=4 SV=2	I7M3K6	TTHERM_00473030	44 kDa		unknown	0.33643	0.57736	0.49436
513	TRUE	Empty	Uncharacterized protein OS=Tetrahymena thermophila (strain SB210) GN=TTHERM_00192060 PE=4 SV=1	I7M836	TTHERM_00192060	103 kDa		unknown	0.13473	0.26237	0.22465
514	TRUE	Empty	Casein kinase OS=Tetrahymena thermophila (strain SB210) GN=TTHERM_00446300 PE=4 SV=2	I7MA03	TTHERM_00446300	38 kDa		unknown	0.5312	0.43096	0.48236
515	TRUE	Empty	Uncharacterized protein OS=Tetrahymena thermophila (strain SB210) GN=TTHERM_00471770 PE=4 SV=1	I7MGQ5	TTHERM_00471770	66 kDa		unknown	0.48374	0.51302	0.37455
516	TRUE	Empty	Peptidyl-prolyl cis-trans isomerase, cyclophilin-type protein OS=Tetrahymena thermophila (strain SB210) GN=TTHERM_00466090 PE=4 SV=2	I7MIU8	TTHERM_00466090	102 kDa		unknown	0.21089	0.18339	0.3017
517	TRUE	Empty	Leishmanolysin peptidase OS=Tetrahymena thermophila (strain SB210) GN=TTHERM_00219330 PE=4 SV=2	I7MKV0	TTHERM_00219330	70 kDa		unknown	0.31934	0.21534	0.3465
519	TRUE	Empty	Uncharacterized protein OS=Tetrahymena thermophila (strain SB210) GN=TTHERM_00312620 PE=4 SV=1	Q22KL9	TTHERM_00312620	104 kDa		unknown	0.20697	0.21949	0.18794
520	TRUE	Empty	Uncharacterized protein OS=Tetrahymena thermophila (strain SB210) GN=TTHERM_00030500 PE=4 SV=1	Q22MS3	TTHERM_00030500	170 kDa		unknown	0.21126	0.084568	0.19183
521	TRUE	Empty	EF hand protein OS=Tetrahymena thermophila (strain SB210) GN=TTHERM_00006390 PE=4 SV=1	Q22S97	TTHERM_00006390	23 kDa		unknown	0.74322	1.0628	0.90997
522	TRUE	Empty	Thioredoxin-like protein OS=Tetrahymena thermophila (strain SB210) GN=TTHERM_00974160 PE=4 SV=1	Q22WR8	TTHERM_00974160	17 kDa		unknown	1.0771	1.5821	1.3547
523	TRUE	Empty	Transmembrane protein, putative OS=Tetrahymena thermophila (strain SB210) GN=TTHERM_00434000 PE=4 SV=2	Q230V9	TTHERM_00434000	56 kDa		unknown	0.50015	0.35663	0.37763
524.1	TRUE	Empty	Heat shock 70 kDa protein OS=Tetrahymena thermophila (strain SB210) GN=TTHERM_00105110 PE=3 SV=1	Q234I5	TTHERM_00105110	71 kDa	TRUE	unknown	0.25453	0.33155	0.28389
525	TRUE	Empty	Kinase domain protein OS=Tetrahymena thermophila (strain SB210) GN=TTHERM_000442899 PE=4 SV=1	W7XC24	TTHERM_000442899	64 kDa		unknown	0.28921	0.53124	0.26262
518	TRUE	Empty	Dynein light chain 8-like C OS=Tetrahymena thermophila PE=4 SV=1	Q1HFW1 (+1)		11 kDa		unknown	0.72474	1.3391	1.1466
526	TRUE	Empty	Uncharacterized protein OS=Tetrahymena thermophila (strain SB210) GN=TTHERM_00292000 PE=4 SV=2	I7LVL8	TTHERM_00292000	57 kDa		unknown	0.40188	0.51211	0.43849
527	TRUE	Empty	Tetratricopeptide repeat protein OS=Tetrahymena thermophila (strain SB210) GN=TTHERM_00649440 PE=4 SV=2	I7M691	TTHERM_00649440	60 kDa		unknown	0.1748	0.18538	0.3448
528	TRUE	Empty	Uncharacterized protein OS=Tetrahymena thermophila (strain SB210) GN=TTHERM_00401930 PE=4 SV=2	I7ME11	TTHERM_00401930	71 kDa		unknown	0.25453	0.53386	0.18067
530	TRUE	Empty	Uncharacterized protein OS=Tetrahymena thermophila (strain SB210) GN=TTHERM_00571770 PE=4 SV=1	Q24HZ7	TTHERM_00571770	105 kDa		unknown	0.20482	0.14033	0.15257
529	TRUE	Empty	Uncharacterized protein OS=Tetrahymena thermophila (strain SB210) GN=TTHERM_01106190 PE=4 SV=2	Q22BD8	TTHERM_01106190	437 kDa		unknown	0.053943	0.016044	0.041829
531	TRUE	Empty	Uncharacterized protein OS=Tetrahymena thermophila (strain SB210) GN=TTHERM_00442780 PE=4 SV=2	I7LTM7	TTHERM_00442780	85 kDa		unknown	0.25755	0.32498	0.19113
532	TRUE	Empty	C2 domain protein OS=Tetrahymena thermophila (strain SB210) GN=TTHERM_00562810 PE=4 SV=1	I7LU65	TTHERM_00562810	96 kDa		unknown	0.3094	0.19475	0.13114
533	TRUE	Empty	Tetratricopeptide repeat protein OS=Tetrahymena thermophila (strain SB210) GN=TTHERM_00723620 PE=4 SV=2	I7MCL6	TTHERM_00723620	92 kDa		unknown	0.23668	0.25101	0.13822
534	TRUE	Empty	Calmodulin 7-2 OS=Tetrahymena thermophila (strain SB210) GN=TTHERM_00549500 PE=4 SV=1	I7MDA9	TTHERM_00549500	24 kDa		unknown	0.93496	1.28	2.0638
535	TRUE	Empty	EF hand protein OS=Tetrahymena thermophila (strain SB210) GN=TTHERM_00500930 PE=4 SV=2	I7MLF6	TTHERM_00500930	206 kDa		unknown	0.08265	0.069569	0.075051
536	TRUE	Empty	Uncharacterized protein OS=Tetrahymena thermophila (strain SB210) GN=TTHERM_00313680 PE=4 SV=2	Q22KB3	TTHERM_00313680	50 kDa		unknown	0.67897	0.50414	0.52115
537	TRUE	Empty	EF-hand pair protein OS=Tetrahymena thermophila (strain SB210) GN=TTHERM_00784410 PE=4 SV=3	Q231P8	TTHERM_00784410	65 kDa		unknown	0.34795	0.36901	0.20014
538	TRUE	Empty	Uncharacterized protein OS=Tetrahymena thermophila (strain SB210) GN=TTHERM_00571740 PE=4 SV=2	Q24I00	TTHERM_00571740	96 kDa		unknown	0.3098	0.15335	0.24192
539	TRUE	Empty	Uncharacterized protein OS=Tetrahymena thermophila (strain SB210) GN=TTHERM_00522290 PE=4 SV=1	I7LUK4	TTHERM_00522290	77 kDa		unknown	0.28699	0.30436	0.21254
540	TRUE	Empty	Kinase domain protein OS=Tetrahymena thermophila (strain SB210) GN=TTHERM_00578720 PE=4 SV=1	I7LWQ0	TTHERM_00578720	25 kDa		unknown	0.673	0.95649	0.61112
542	TRUE	Empty	STOP protein OS=Tetrahymena thermophila (strain SB210) GN=TTHERM_00682990 PE=4 SV=1	I7MMW4	TTHERM_00682990	69 kDa		unknown	0.38725	0.15991	0.18694
543	TRUE	Empty	Uncharacterized protein OS=Tetrahymena thermophila (strain SB210) GN=TTHERM_00312650 PE=4 SV=2	Q22KL6	TTHERM_00312650	69 kDa		unknown	0.26592	0.41453	0.29688
544	TRUE	Empty	Sperm-tail PG-rich repeat protein OS=Tetrahymena thermophila (strain SB210) GN=TTHERM_00977640 PE=4 SV=2	Q24GP6	TTHERM_00977640	47 kDa		unknown	0.40807	0.65121	0.37055
545	TRUE	Empty	Cyclic nucleotide-binding domain protein OS=Tetrahymena thermophila (strain SB210) GN=TTHERM_001005019 PE=4 SV=1	W7X8Y2	TTHERM_001005019	66 kDa		unknown	0.21797	0.36475	0.37381
546	TRUE	Empty	Uncharacterized protein OS=Tetrahymena thermophila (strain SB210) GN=TTHERM_001293241 PE=4 SV=1	W7XLR7	TTHERM_001293241	49 kDa		unknown	0.38591	0.31654	0.43512
541	TRUE	Empty	RIIa domain protein OS=Tetrahymena thermophila (strain SB210) GN=TTHERM_00537370 PE=4 SV=1	I7MLY6	TTHERM_00537370	16 kDa		unknown	1.613	0.82849	0.70939
547	TRUE	Empty	Cytoplasmic dynein light chain 2 OS=Tetrahymena thermophila (strain SB210) GN=TTHERM_00449029 PE=4 SV=2	A4VE64 (+1)	TTHERM_00449029	11 kDa		unknown	3.0423	3.2264	2.7626
548	TRUE	Empty	Intraflagellar transport protein IFT172 OS=Tetrahymena thermophila GN=IFT172 PE=2 SV=1	B2BF93 (+1)	IFT172	197 kDa		unknown	0.068523	0.054055	0.078425
549	TRUE	Empty	Rab-family small GTPase RabX33 OS=Tetrahymena thermophila GN=RABX33 PE=2 SV=1	E1CB61 (+1)	RABX33	24 kDa		unknown	0.68057	0.50526	0.618
550	TRUE	Empty	Uncharacterized protein OS=Tetrahymena thermophila (strain SB210) GN=TTHERM_00143720 PE=4 SV=2	I7LU96	TTHERM_00143720	49 kDa		unknown	0.38492	0.40821	0.34953
551	TRUE	Empty	Uncharacterized protein OS=Tetrahymena thermophila (strain SB210) GN=TTHERM_00561730 PE=4 SV=2	I7MDP2	TTHERM_00561730	49 kDa	TRUE	unknown	0.38893	0.51227	0.27309
552	TRUE	Empty	Concanavalin A-like lectin/glucanase family protein OS=Tetrahymena thermophila (strain SB210) GN=TTHERM_00522330 PE=4 SV=2	I7ME34	TTHERM_00522330	198 kDa		unknown	0.05065	0.11011	0.061829
553.1	TRUE	Empty	Kinesin-like protein OS=Tetrahymena thermophila (strain SB210) GN=TTHERM_00420700 PE=3 SV=2	I7MH10	TTHERM_00420700	80 kDa	TRUE	unknown	0.27589	0.29259	0.16024
555	TRUE	Empty	Uncharacterized protein OS=Tetrahymena thermophila (strain SB210) GN=TTHERM_01179900 PE=4 SV=1	Q22AN5	TTHERM_01179900	26 kDa		unknown	0.82399	0.46119	0.74823
556	TRUE	Empty	Uncharacterized protein OS=Tetrahymena thermophila (strain SB210) GN=TTHERM_00312310 PE=4 SV=2	Q22KQ0	TTHERM_00312310	102 kDa		unknown	0.17312	0.22392	0.15721
557	TRUE	Empty	Uncharacterized protein OS=Tetrahymena thermophila (strain SB210) GN=TTHERM_000069209 PE=4 SV=1	W7XH43	TTHERM_000069209	56 kDa		unknown	0.33704	0.44206	0.45526
554	TRUE	Empty	F-box/LRR protein OS=Tetrahymena thermophila (strain SB210) GN=TTHERM_00522350 PE=4 SV=2	I7MIQ9	TTHERM_00522350	58 kDa		unknown	0.18308	0.19416	0.22808
558	TRUE	Empty	Ubiquitin-conjugating enzyme E2 OS=Tetrahymena thermophila (strain SB210) GN=TTHERM_00290880 PE=4 SV=1	I7M246	TTHERM_00290880	17 kDa		unknown	0.20254	0.21479	0.18392
560	TRUE	Empty	Uncharacterized protein OS=Tetrahymena thermophila (strain SB210) GN=TTHERM_00840010 PE=4 SV=1	I7LXP2	TTHERM_00840010	131 kDa		unknown	0.1901	0.17064	0.12024
561	TRUE	Empty	Uncharacterized protein OS=Tetrahymena thermophila (strain SB210) GN=TTHERM_00053830 PE=4 SV=2	I7M6U3	TTHERM_00053830	82 kDa		unknown	0.26841	0.33894	0.29021
562	TRUE	Empty	Outer dynein arm protein OS=Tetrahymena thermophila (strain SB210) GN=TTHERM_00455280 PE=4 SV=2	I7MA82	TTHERM_00455280	60 kDa		unknown	0.31098	0.3298	0.28239
563	TRUE	Empty	Uncharacterized protein (Fragment) OS=Tetrahymena thermophila (strain SB210) GN=TTHERM_00443120 PE=4 SV=2	I7MD62	TTHERM_00443120	59 kDa		unknown	0.31762	0.41593	0.42765
564	TRUE	Empty	Uncharacterized protein OS=Tetrahymena thermophila (strain SB210) GN=TTHERM_00136460 PE=4 SV=2	I7MF84	TTHERM_00136460	86 kDa		unknown	0.20725	0.17251	0.14771
565	TRUE	Empty	Uncharacterized protein OS=Tetrahymena thermophila (strain SB210) GN=TTHERM_01093730 PE=4 SV=1	Q22BM2	TTHERM_01093730	24 kDa		unknown	0.95239	1.01	1.1177
566	TRUE	Empty	Uncharacterized protein OS=Tetrahymena thermophila (strain SB210) GN=TTHERM_00655280 PE=4 SV=2	Q22H24	TTHERM_00655280	35 kDa		unknown	0.57163	0.60623	0.39593
568	TRUE	Empty	Uncharacterized protein OS=Tetrahymena thermophila (strain SB210) GN=TTHERM_00194030 PE=4 SV=2	Q23KD2	TTHERM_00194030	20 kDa		unknown	0.85261	0.90421	1.7577
569	TRUE	Empty	Uncharacterized protein OS=Tetrahymena thermophila (strain SB210) GN=TTHERM_00997710 PE=4 SV=1	Q23QZ0	TTHERM_00997710	15 kDa		unknown	1.2507	1.3264	1.5932
559	TRUE	Empty	Uncharacterized protein OS=Tetrahymena thermophila (strain SB210) GN=TTHERM_00548300 PE=4 SV=2	I7LTS8	TTHERM_00548300	59 kDa		unknown	0.11519	0.18834	0.16127
567	TRUE	Empty	Centrosomal protein, putative OS=Tetrahymena thermophila (strain SB210) GN=TTHERM_00079820 PE=4 SV=1	Q23FN3	TTHERM_00079820	99 kDa		unknown	0.068044	0.23133	0.061788
570	TRUE	Empty	Oxygen-in-dependent coproporphyrinogen III family protein, putative OS=Tetrahymena thermophila (strain SB210) GN=TTHERM_00137520 PE=4 SV=2	I7LVP9	TTHERM_00137520	35 kDa		unknown	0.31982	0.47451	0.4063
572	TRUE	Empty	Cyclic nucleotide-binding domain protein OS=Tetrahymena thermophila (strain SB210) GN=TTHERM_00339800 PE=4 SV=2	I7MK15	TTHERM_00339800	136 kDa		unknown	0.10053	0.16382	0.16564
573	TRUE	Empty	Leishmanolysin peptidase OS=Tetrahymena thermophila (strain SB210) GN=TTHERM_00155370 PE=4 SV=2	Q22WJ7	TTHERM_00155370	68 kDa		unknown	0.26687	0.41608	0.24234
574	TRUE	Empty	Uncharacterized protein OS=Tetrahymena thermophila (strain SB210) GN=TTHERM_00633580 PE=4 SV=2	Q22WZ5	TTHERM_00633580	83 kDa		unknown	0.26287	0.22775	0.19501
571	TRUE	Empty	Uncharacterized protein OS=Tetrahymena thermophila (strain SB210) GN=TTHERM_00535530 PE=4 SV=2	I7MA16	TTHERM_00535530	23 kDa		unknown	0.31245	0.53354	0.65482
575	TRUE	Empty	Uncharacterized protein OS=Tetrahymena thermophila (strain SB210) GN=TTHERM_00085480 PE=4 SV=1	Q236Q0	TTHERM_00085480	147 kDa		unknown	0.16835	0.073176	0.10678
576	TRUE	Empty	Dynein light chain Tctex1B OS=Tetrahymena thermophila PE=4 SV=1	Q1HFW8 (+1)		14 kDa		unknown	0.54719	0.58031	0.49688
577	TRUE	Empty	Uncharacterized protein OS=Tetrahymena thermophila (strain SB210) GN=TTHERM_00727680 PE=4 SV=2	I7LWN3	TTHERM_00727680	73 kDa		unknown	0.30463	0.32306	0.22533
578	TRUE	Empty	Uncharacterized protein OS=Tetrahymena thermophila (strain SB210) GN=TTHERM_00591580 PE=4 SV=2	I7M2C1	TTHERM_00591580	31 kDa		unknown	0.51694	0.72434	0.78735
579	TRUE	Empty	Uncharacterized protein OS=Tetrahymena thermophila (strain SB210) GN=TTHERM_00723450 PE=4 SV=2	I7M641	TTHERM_00723450	130 kDa		unknown	0.16179	0.20272	0.07074
583	TRUE	Empty	Uncharacterized protein OS=Tetrahymena thermophila (strain SB210) GN=TTHERM_00088140 PE=4 SV=2	Q236I2	TTHERM_00088140	130 kDa		unknown	0.2225	0.11214	0.12155
584	TRUE	Empty	Uncharacterized protein OS=Tetrahymena thermophila (strain SB210) GN=TTHERM_00852750 PE=4 SV=2	Q24E65	TTHERM_00852750	153 kDa		unknown	0.11284	0.14515	0.081097
581	TRUE	Empty	Transmembrane protein, putative OS=Tetrahymena thermophila (strain SB210) GN=TTHERM_00418090 PE=4 SV=2	Q22NY6	TTHERM_00418090	20 kDa		unknown	0.5924	0.38604	0.53793
580	TRUE	Empty	EF hand protein OS=Tetrahymena thermophila (strain SB210) GN=TTHERM_00202890 PE=4 SV=2	Q22NF6	TTHERM_00202890	30 kDa		unknown	0.37639	0.2519	0.48187
582	TRUE	Empty	Uncharacterized protein OS=Tetrahymena thermophila (strain SB210) GN=TTHERM_00155600 PE=4 SV=1	Q22WH6	TTHERM_00155600	30 kDa		unknown	0.53539	0.56779	0.34469
585	TRUE	Empty	Intraflagellar transporter-like protein OS=Tetrahymena thermophila (strain SB210) GN=TTHERM_00648910 PE=1 SV=2	I7LT74	TTHERM_00648910	49 kDa		unknown	0.38393	0.22848	0.43281
586	TRUE	Empty	Uncharacterized protein OS=Tetrahymena thermophila (strain SB210) GN=TTHERM_00149310 PE=4 SV=2	I7M2U5	TTHERM_00149310	32 kDa		unknown	0.35404	0.69602	0.59596
588.1	TRUE	Empty	Tyrosine 3-monooxygenase/tryptophan 5-monooxygenase activation protein, epsilon protein OS=Tetrahymena thermophila (strain SB210) GN=TTHERM_00160770 PE=4 SV=2	Q22W55	TTHERM_00160770	29 kDa	TRUE	unknown	0.55776	0.78451	0.67173
589	TRUE	Empty	Uncharacterized protein OS=Tetrahymena thermophila (strain SB210) GN=TTHERM_00052560 PE=4 SV=2	Q23CT4	TTHERM_00052560	86 kDa		unknown	0.30068	0.21918	0.22956
587	TRUE	Empty	Uncharacterized protein OS=Tetrahymena thermophila (strain SB210) GN=TTHERM_00371260 PE=4 SV=1	I7MDK7	TTHERM_00371260	40 kDa		unknown	0.38168	0.29116	0.45195
590	TRUE	Empty	Tetratricopeptide repeat protein OS=Tetrahymena thermophila (strain SB210) GN=TTHERM_00455290 PE=4 SV=1	I7M3Q3	TTHERM_00455290	79 kDa		unknown	0.041793	0.044322	0.077464
591	TRUE	Empty	Pre-mRNA processing factor 3 (Prp3) protein OS=Tetrahymena thermophila (strain SB210) GN=TTHERM_00599960 PE=4 SV=1	I7MG23	TTHERM_00599960	96 kDa		unknown	0.034606	0	0
594	TRUE	Empty	IQ calmodulin-binding motif protein OS=Tetrahymena thermophila (strain SB210) GN=TTHERM_00419670 PE=4 SV=2	I7MGX7	TTHERM_00419670	129 kDa		unknown	0.19383	0.14312	0.096797
595	TRUE	Empty	Dynein heavy chain family protein OS=Tetrahymena thermophila (strain SB210) GN=TTHERM_00039110 PE=4 SV=2	Q22M08	TTHERM_00039110	782 kDa		unknown	0.029812	0.031616	0.011506
596	TRUE	Empty	Uncharacterized protein OS=Tetrahymena thermophila (strain SB210) GN=TTHERM_00577270 PE=4 SV=1	Q22UX6	TTHERM_00577270	23 kDa		unknown	0.71685	0.53057	1.1326
597	TRUE	Empty	Uncharacterized protein OS=Tetrahymena thermophila (strain SB210) GN=TTHERM_00357020 PE=4 SV=2	Q22XW9	TTHERM_00357020	41 kDa		unknown	0.26398	0.27995	0.43323
600	TRUE	Empty	Uncharacterized protein OS=Tetrahymena thermophila (strain SB210) GN=TTHERM_000146184 PE=4 SV=1	W7X8H4	TTHERM_000146184	69 kDa		unknown	0.20731	0.41375	0.18825
601	TRUE	Empty	Uncharacterized protein OS=Tetrahymena thermophila (strain SB210) GN=TTHERM_000161279 PE=4 SV=1	W7XJU6	TTHERM_000161279	114 kDa		unknown	0.15356	0.16286	0.081298
599	TRUE	Empty	Uncharacterized protein OS=Tetrahymena thermophila (strain SB210) GN=TTHERM_00572140 PE=4 SV=2	Q24HW0	TTHERM_00572140	133 kDa		unknown	0.050375	0.13857	0.14416
598	TRUE	Empty	EF-hand protein OS=Tetrahymena thermophila (strain SB210) GN=TTHERM_00430010 PE=4 SV=2	Q231F9	TTHERM_00430010	24 kDa		unknown	0.47897	0.31641	0.43493
592.1	TRUE	Empty	Polyubiquitin OS=Tetrahymena thermophila (strain SB210) GN=TTHERM_00346510 PE=4 SV=1	I7LVH7 (+12)	TTHERM_00346510	34 kDa	TRUE	unknown	0.32565	0.34536	0.29571
593	TRUE	Empty	EF-hand pair protein OS=Tetrahymena thermophila (strain SB210) GN=TTHERM_00497600 PE=4 SV=1	I7MB59	TTHERM_00497600	18 kDa		unknown	0.18719	0.71219	2.0926
602	TRUE	Empty	STOP protein OS=Tetrahymena thermophila (strain SB210) GN=TTHERM_00059260 PE=4 SV=2	I7M0E4	TTHERM_00059260	72 kDa		unknown	0.14465	0.20925	0.13135
603	TRUE	Empty	Kelch repeat protein OS=Tetrahymena thermophila (strain SB210) GN=TTHERM_00840140 PE=4 SV=2	I7M474	TTHERM_00840140	64 kDa		unknown	0.22247	0.37263	0.31906
604	TRUE	Empty	Cyclic nucleotide-binding domain protein OS=Tetrahymena thermophila (strain SB210) GN=TTHERM_00467930 PE=4 SV=1	I7MIY6	TTHERM_00467930	130 kDa		unknown	0.10555	0.11194	0.14745
605	TRUE	Empty	Kelch motif protein OS=Tetrahymena thermophila (strain SB210) GN=TTHERM_01108510 PE=4 SV=1	Q22BA4	TTHERM_01108510	76 kDa		unknown	0.23667	0.1965	0.26357
606	TRUE	Empty	Tetratricopeptide repeat protein OS=Tetrahymena thermophila (strain SB210) GN=TTHERM_00354740 PE=4 SV=1	Q22Y97	TTHERM_00354740	65 kDa		unknown	0.2204	0.29971	0.25663
607	TRUE	Empty	Uncharacterized protein OS=Tetrahymena thermophila (strain SB210) GN=TTHERM_00384680 PE=4 SV=2	Q23RM4	TTHERM_00384680	38 kDa		unknown	0.5312	0.43096	0.48236
608	TRUE	Empty	Uncharacterized protein OS=Tetrahymena thermophila (strain SB210) GN=TTHERM_00666670 PE=4 SV=1	Q23TB5	TTHERM_00666670	72 kDa		unknown	0.25151	0.3911	0.22838
609	TRUE	Empty	Uncharacterized protein OS=Tetrahymena thermophila (strain SB210) GN=TTHERM_00852910 PE=4 SV=4	Q24E49	TTHERM_00852910	123 kDa		unknown	0.1418	0.11871	0.12876
610	TRUE	Empty	Uncharacterized protein OS=Tetrahymena thermophila (strain SB210) GN=TTHERM_000300119 PE=4 SV=1	W7XDG5	TTHERM_000300119	41 kDa		unknown	0.26714	0.5125	0.24258
611	TRUE	Empty	Uncharacterized protein OS=Tetrahymena thermophila (strain SB210) GN=TTHERM_00486170 PE=4 SV=2	I7LTF8	TTHERM_00486170	79 kDa		unknown	0.13042	0.18826	0.25208
614	TRUE	Empty	Sm protein OS=Tetrahymena thermophila (strain SB210) GN=TTHERM_00549650 PE=4 SV=2	I7MDB2	TTHERM_00549650	86 kDa		unknown	0.16401	0.17394	0.32194
615	TRUE	Empty	Uncharacterized protein OS=Tetrahymena thermophila (strain SB210) GN=TTHERM_00130010 PE=4 SV=1	I7MJE0	TTHERM_00130010	83 kDa		unknown	0.16844	0.27878	0.19501
617	TRUE	Empty	Plant dual-specificity MAP kinase kinase family domain protein OS=Tetrahymena thermophila (strain SB210) GN=TTHERM_00245740 PE=4 SV=1	Q245S5	TTHERM_00245740	63 kDa		unknown	0.36278	0.17769	0.32942
634	TRUE	Empty	Uncharacterized protein OS=Tetrahymena thermophila (strain SB210) GN=TTHERM_00724690 PE=4 SV=1	Q24GM2	TTHERM_00724690	55 kDa		unknown	0.19259	0.20425	0.17489
612	TRUE	Empty	Uncharacterized protein OS=Tetrahymena thermophila (strain SB210) GN=TTHERM_00189160 PE=4 SV=2	I7M1H3	TTHERM_00189160	34 kDa		unknown	0.32329	0.21789	0.29357
613	TRUE	Empty	EF-hand protein OS=Tetrahymena thermophila (strain SB210) GN=TTHERM_00823930 PE=4 SV=1	I7MCG1	TTHERM_00823930	33 kDa		unknown	0.21514	0.5047	0.19536
616	TRUE	Empty	AmmeMemoRadiSam system protein B OS=Tetrahymena thermophila (strain SB210) GN=TTHERM_00148970 PE=3 SV=2	I7ML70	TTHERM_00148970	40 kDa		unknown	0.17358	0.28762	0.15762
619	TRUE	Empty	Tetratricopeptide repeat protein OS=Tetrahymena thermophila (strain SB210) GN=TTHERM_00939180 PE=4 SV=2	Q22DM5	TTHERM_00939180	372 kDa		unknown	0.008843	0.0093782	0.00803
618	TRUE	Empty	Tubulin-tyrosine ligase family protein OS=Tetrahymena thermophila (strain SB210) GN=TTHERM_01084300 PE=4 SV=2	Q22BT7	TTHERM_01084300	106 kDa		unknown	0.031243	0.033134	0.057614
620	TRUE	Empty	Uncharacterized protein OS=Tetrahymena thermophila (strain SB210) GN=TTHERM_00476720 PE=4 SV=2	I7LV36	TTHERM_00476720	181 kDa		unknown	0.055635	0.10012	0.08573
622	TRUE	Empty	Endo-1,4-beta-xylanase, putative OS=Tetrahymena thermophila (strain SB210) GN=TTHERM_00522280 PE=4 SV=2	I7ME33	TTHERM_00522280	155 kDa		unknown	0.11081	0.11752	0.10062
623	TRUE	Empty	WD domain, G-beta repeat protein OS=Tetrahymena thermophila (strain SB210) GN=TTHERM_00474420 PE=4 SV=2	I7MLZ6	TTHERM_00474420	90 kDa		unknown	0.1149	0.16547	0.068307
624	TRUE	Empty	Serine/Threonine kinase domain protein OS=Tetrahymena thermophila (strain SB210) GN=TTHERM_01016070 PE=4 SV=3	Q22CT4	TTHERM_01016070	52 kDa		unknown	0.44697	0.38253	0.25383
625	TRUE	Empty	Uncharacterized protein OS=Tetrahymena thermophila (strain SB210) GN=TTHERM_00732650 PE=4 SV=1	Q245E6	TTHERM_00732650	60 kDa		unknown	0.1132	0.18502	0.15842
621	TRUE	Empty	Cyclic nucleotide-binding domain protein OS=Tetrahymena thermophila (strain SB210) GN=TTHERM_00522060 PE=4 SV=2	I7M7K8	TTHERM_00522060	90 kDa		unknown	0.2415	0.079372	0.1038
626	TRUE	Empty	Glutathione peroxidase OS=Tetrahymena thermophila (strain SB210) GN=TTHERM_000279829 PE=3 SV=1	W7X3I8	TTHERM_000279829	21 kDa		unknown	0.81828	0.37022	1.0082
629	TRUE	Empty	Uncharacterized protein OS=Tetrahymena thermophila (strain SB210) GN=TTHERM_00564110 PE=4 SV=1	I7MGN7	TTHERM_00564110	76 kDa		unknown	0.18734	0.19867	0.12485
631	TRUE	Empty	Uncharacterized protein OS=Tetrahymena thermophila (strain SB210) GN=TTHERM_00998940 PE=4 SV=1	Q22D83	TTHERM_00998940	24 kDa		unknown	0.69226	0.73415	0.43962
632	TRUE	Empty	Uncharacterized protein OS=Tetrahymena thermophila (strain SB210) GN=TTHERM_00703420 PE=4 SV=2	Q22GI1	TTHERM_00703420	208 kDa		unknown	0.081782	0.068844	0.074263
633	TRUE	Empty	Serine/threonine-protein phosphatase 2A 65 kDa regulatory subunit A beta OS=Tetrahymena thermophila (strain SB210) GN=TTHERM_00355160 PE=4 SV=2	Q22Y55	TTHERM_00355160	66 kDa		unknown	0.21797	0.16909	0.25373
627	TRUE	Empty	Dynein light chain tctex-type 1 protein OS=Tetrahymena thermophila (strain SB210) GN=TTHERM_00561440 PE=4 SV=1	I7M0N9 (+1)	TTHERM_00561440	15 kDa		unknown	1.3166	0.93207	0.79807
628	TRUE	Empty	Transmembrane protein, putative OS=Tetrahymena thermophila (strain SB210) GN=TTHERM_00218870 PE=4 SV=2	I7MFL5	TTHERM_00218870	104 kDa		unknown	0.098031	0.10396	0.058429
630	TRUE	Empty	Uncharacterized protein OS=Tetrahymena thermophila (strain SB210) GN=TTHERM_01193620 PE=4 SV=2	Q22AL4	TTHERM_01193620	45 kDa		unknown	0.15218	0.25095	0.38529
636	TRUE	Empty	Kelch motif protein OS=Tetrahymena thermophila (strain SB210) GN=TTHERM_00522520 PE=4 SV=2	I7M139	TTHERM_00522520	128 kDa		unknown	0.10698	0.084018	0.047356
635	TRUE	Empty	Cdc14 phosphatase-binding protein amine-terminal protein OS=Tetrahymena thermophila (strain SB210) GN=TTHERM_00551120 PE=4 SV=2	Q22UL6	TTHERM_00551120	91 kDa		unknown	0.036574	0.038787	0.10327
637	TRUE	Empty	Serine/threonine protein phosphatase 2A regulatory subunit A, putative OS=Tetrahymena thermophila (strain SB210) GN=TTHERM_00766530 PE=4 SV=1	I7MAR7	TTHERM_00766530	66 kDa		unknown	0.050583	0.10996	0.045933
638	TRUE	Empty	Calpain family cysteine protease OS=Tetrahymena thermophila (strain SB210) GN=TTHERM_00152110 PE=4 SV=1	I7M2X8	TTHERM_00152110	145 kDa		unknown	0.070035	0.15367	0.063596
639	TRUE	Empty	Uncharacterized protein OS=Tetrahymena thermophila (strain SB210) GN=TTHERM_00029960 PE=4 SV=1	Q22MX7	TTHERM_00029960	40 kDa		unknown	0.37567	0.5192	0.24552
640	TRUE	Empty	WD domain, G-beta repeat protein OS=Tetrahymena thermophila (strain SB210) GN=TTHERM_00101340 PE=4 SV=2	Q234R5	TTHERM_00101340	178 kDa		unknown	0.056521	0.059942	0.033906
645	TRUE	Empty	C-Myc-binding protein, putative OS=Tetrahymena thermophila (strain SB210) GN=TTHERM_000121009 PE=4 SV=1	W7X8V5	TTHERM_000121009	11 kDa		unknown	1.9972	1.3574	2.6685
646	TRUE	Empty	Uncharacterized protein OS=Tetrahymena thermophila (strain SB210) GN=TTHERM_000152219 PE=4 SV=1	W7XG43	TTHERM_000152219	49 kDa		unknown	0.30074	0.23128	0.27309
676	TRUE	Empty	C2 domain protein OS=Tetrahymena thermophila (strain SB210) GN=TTHERM_00120890 PE=4 SV=1	Q22YY2	TTHERM_00120890	135 kDa		unknown	0.12873	0.13652	0.092388
642	TRUE	Empty	Erythronate-4-phosphate dehydrogenase OS=Tetrahymena thermophila (strain SB210) GN=TTHERM_00582060 PE=4 SV=2	Q23Q82	TTHERM_00582060	38 kDa		unknown	0.2916	0.30925	0.369
643	TRUE	Empty	Calmodulin-domain kinase OS=Tetrahymena thermophila (strain SB210) GN=TTHERM_01344710 PE=4 SV=2	Q24FR9	TTHERM_01344710	54 kDa		unknown	0.19686	0.287	0.24574
644	TRUE	Empty	Tyrosine phosphatase OS=Tetrahymena thermophila (strain SB210) GN=TTHERM_01001470 PE=4 SV=2	Q24HH7	TTHERM_01001470	64 kDa		unknown	0.16445	0.17441	0.26211
641	TRUE	Empty	Cyclic nucleotide-binding domain protein OS=Tetrahymena thermophila (strain SB210) GN=TTHERM_00046570 PE=4 SV=2	Q23DN4	TTHERM_00046570	94 kDa		unknown	0.10979	0.11643	0.065318
647	TRUE	Empty	Granule lattice protein 3 OS=Tetrahymena thermophila GN=GRL3 PE=2 SV=1	O76218 (+1)	GRL3	41 kDa		unknown	0.080639	0.08552	0.15227
648	TRUE	Empty	Uncharacterized protein OS=Tetrahymena thermophila (strain SB210) GN=TTHERM_01256550 PE=4 SV=2	Q239L2	TTHERM_01256550	43 kDa		unknown	0	0.17247	0.071094
650	TRUE	Empty	Calpain family cysteine protease OS=Tetrahymena thermophila (strain SB210) GN=TTHERM_00522700 PE=4 SV=2	I7ME41	TTHERM_00522700	212 kDa		unknown	0.047353	0.050219	0.043
654	TRUE	Empty	Uncharacterized protein OS=Tetrahymena thermophila (strain SB210) GN=TTHERM_00644710 PE=4 SV=2	Q23EV9	TTHERM_00644710	69 kDa		unknown	0.15234	0.10517	0.18891
653	TRUE	Empty	Dpy-30 motif protein OS=Tetrahymena thermophila (strain SB210) GN=TTHERM_00158390 PE=4 SV=2	Q22W95	TTHERM_00158390	11 kDa		unknown	1.2295	1.3039	1.7338
652	TRUE	Empty	Uncharacterized protein OS=Tetrahymena thermophila (strain SB210) GN=TTHERM_00161500 PE=4 SV=3	Q22VY4	TTHERM_00161500	71 kDa		unknown	0.095647	0.21243	0.1333
656	TRUE	Empty	Elongin C, putative OS=Tetrahymena thermophila (strain SB210) GN=TTHERM_01658030 PE=4 SV=1	Q22N30	TTHERM_01658030	12 kDa		unknown	0.66867	0.70914	0.6072
657	TRUE	Empty	Uncharacterized protein OS=Tetrahymena thermophila (strain SB210) GN=TTHERM_00410240 PE=4 SV=2	I7LW15	TTHERM_00410240	45 kDa		unknown	0.15218	0.16139	0.13819
649	TRUE	Empty	Uncharacterized protein OS=Tetrahymena thermophila (strain SB210) GN=TTHERM_00548020 PE=4 SV=2	I7MDA2	TTHERM_00548020	186 kDa		unknown	0.054043	0.037878	0.016076
651	TRUE	Empty	Uncharacterized protein OS=Tetrahymena thermophila (strain SB210) GN=TTHERM_00219280 PE=4 SV=2	I7MKU9	TTHERM_00219280	204 kDa		unknown	0.016139	0.070113	0.060033
655	TRUE	Empty	Uncharacterized protein OS=Tetrahymena thermophila (strain SB210) GN=TTHERM_00471520 PE=4 SV=2	I7MGP5	TTHERM_00471520	110 kDa		unknown	0.092708	0.064586	0.055302
283.2	TRUE	Empty	Plant dual-specificity MAP kinase kinase family domain protein OS=Tetrahymena thermophila (strain SB210) GN=TTHERM_00825150 PE=4 SV=2	I7MCE0	TTHERM_00825150	74 kDa	TRUE	unknown	0.14031	0.1488	0.17368
658	TRUE	Empty	Tubulin OS=Tetrahymena thermophila (strain SB210) GN=TTHERM_01104960 PE=3 SV=1	Q24D63	TTHERM_01104960	53 kDa		unknown	0.12843	0	0.056573
659	TRUE	Empty	Protein phosphatase 2C containing protein OS=Tetrahymena thermophila (strain SB210) GN=TTHERM_00149860 PE=4 SV=1	I7LWC5	TTHERM_00149860	75 kDa		unknown	0.13943	0.14787	0.22054
660	TRUE	Empty	Uncharacterized protein OS=Tetrahymena thermophila (strain SB210) GN=TTHERM_00530020 PE=4 SV=2	I7LZW7	TTHERM_00530020	62 kDa		unknown	0.2334	0.24753	0.15477
663	TRUE	Empty	Uncharacterized protein OS=Tetrahymena thermophila (strain SB210) GN=TTHERM_00297130 PE=4 SV=2	I7M7H3	TTHERM_00297130	199 kDa		unknown	0.067855	0.071962	0.045837
665	TRUE	Empty	WD domain, G-beta repeat protein OS=Tetrahymena thermophila (strain SB210) GN=TTHERM_00780980 PE=4 SV=1	I7MMN1	TTHERM_00780980	89 kDa		unknown	0.15706	0.12265	0.14262
661	TRUE	Empty	Uncharacterized protein OS=Tetrahymena thermophila (strain SB210) GN=TTHERM_00541470 PE=4 SV=1	I7M094	TTHERM_00541470	56 kDa		unknown	0.41395	0.20077	0.11131
662	TRUE	Empty	Ankyrin repeat protein OS=Tetrahymena thermophila (strain SB210) GN=TTHERM_00780480 PE=4 SV=2	I7M489	TTHERM_00780480	81 kDa		unknown	0.12743	0.088306	0.20082
667	TRUE	Empty	Sperm-tail PG-rich repeat protein OS=Tetrahymena thermophila (strain SB210) GN=TTHERM_001081739 PE=4 SV=1	W7XJH0	TTHERM_001081739	33 kDa		unknown	0.21592	0.22899	0.57112
668	TRUE	Empty	Uncharacterized protein OS=Tetrahymena thermophila (strain SB210) GN=TTHERM_00411500 PE=4 SV=2	I7MFU2	TTHERM_00411500	88 kDa		unknown	0.076985	0.081644	0.069907
666	TRUE	Empty	Tetratricopeptide repeat protein OS=Tetrahymena thermophila (strain SB210) GN=TTHERM_00920770 PE=4 SV=1	Q24IJ6	TTHERM_00920770	60 kDa		unknown	0.11408	0.12098	0.15967
669	TRUE	Empty	Uncharacterized protein OS=Tetrahymena thermophila (strain SB210) GN=TTHERM_00197710 PE=4 SV=2	Q22NS8	TTHERM_00197710	34 kDa		unknown	0.33047	0.22251	0.19053
664	TRUE	Empty	Serine/threonine-protein phosphatase 2A 65 kDa regulatory subunit A alpha OS=Tetrahymena thermophila (strain SB210) GN=TTHERM_00616340 PE=4 SV=1	I7MII2	TTHERM_00616340	66 kDa		unknown	0.10369	0.23116	0.14478
674	TRUE	Empty	Uncharacterized protein OS=Tetrahymena thermophila (strain SB210) GN=TTHERM_00492710 PE=4 SV=2	I7MHF0	TTHERM_00492710	89 kDa		unknown	0.1161	0.16723	0.14319
680	TRUE	Empty	Uncharacterized protein OS=Tetrahymena thermophila (strain SB210) GN=TTHERM_00713100 PE=4 SV=2	Q24CZ1	TTHERM_00713100	104 kDa		unknown	0.098575	0.17982	0.089512
671	TRUE	Empty	Uncharacterized protein OS=Tetrahymena thermophila (strain SB210) GN=TTHERM_00557850 PE=4 SV=2	I7LWL3	TTHERM_00557850	25 kDa		unknown	0.45471	0.48223	0.41291
677	TRUE	Empty	Uncharacterized protein OS=Tetrahymena thermophila (strain SB210) GN=TTHERM_00424680 PE=4 SV=2	Q23AJ2	TTHERM_00424680	20 kDa		unknown	0.37548	0.64955	0.80807
679	TRUE	Empty	Protein kinase OS=Tetrahymena thermophila (strain SB210) GN=TTHERM_00692980 PE=4 SV=2	Q245B8	TTHERM_00692980	84 kDa		unknown	0.16702	0.08519	0.11155
675	TRUE	Empty	Uncharacterized protein OS=Tetrahymena thermophila (strain SB210) GN=TTHERM_01014800 PE=4 SV=2	Q22CV6	TTHERM_01014800	71 kDa		unknown	0.14608	0.33213	0.086434
673	TRUE	Empty	Vacuolar H+-translocating inorganic pyrophosphatase OS=Tetrahymena thermophila (strain SB210) GN=TTHERM_00218790 PE=3 SV=1	I7M2F8	TTHERM_00218790	79 kDa		unknown	0.13081	0.18883	0.077576
672	TRUE	Empty	Transmembrane protein, putative OS=Tetrahymena thermophila (strain SB210) GN=TTHERM_00586720 PE=4 SV=2	I7M2A5	TTHERM_00586720	59 kDa		unknown	0.11496	0.18797	0.16095
681	TRUE	Empty	Uncharacterized protein OS=Tetrahymena thermophila (strain SB210) GN=TTHERM_00171780 PE=4 SV=2	Q22TE7	TTHERM_00171780	53 kDa		unknown	0.20223	0.1386	0.11868
687	TRUE	Empty	Calpain family cysteine protease OS=Tetrahymena thermophila (strain SB210) GN=TTHERM_00931970 PE=4 SV=2	I7M2Y1	TTHERM_00931970	152 kDa		unknown	0.044005	0.046668	0.039959
678	TRUE	Empty	Serine/Threonine kinase domain protein OS=Tetrahymena thermophila (strain SB210) GN=TTHERM_00049340 PE=4 SV=2	Q23D57	TTHERM_00049340	63 kDa		unknown	0.052842	0.17703	0.20746
683	TRUE	Empty	Uncharacterized protein OS=Tetrahymena thermophila (strain SB210) GN=TTHERM_00316030 PE=4 SV=2	I7ML27	TTHERM_00316030	62 kDa		unknown	0.16883	0.11628	0.15331
688.1	TRUE	Empty	CGMP-dependent kinase 5-1 OS=Tetrahymena thermophila (strain SB210) GN=TTHERM_000005949 PE=4 SV=1	W7XAA6	TTHERM_000005949	94 kDa	TRUE	unknown	0.072019	0.076378	0.032138
689.1	TRUE	Empty	Uncharacterized protein OS=Tetrahymena thermophila (strain SB210) GN=TTHERM_00557990 PE=4 SV=2	I7MGX1	TTHERM_00557990	108 kDa	TRUE	unknown	0.061856	0.032314	0.056169
685	TRUE	Empty	P28 protein OS=Tetrahymena thermophila (strain SB210) GN=TTHERM_00418100 PE=4 SV=1	Q22NY5	TTHERM_00418100	18 kDa		unknown	0.4146	0.20106	0.61898
686	TRUE	Empty	Dynein light chain 8-like E OS=Tetrahymena thermophila PE=4 SV=1	Q1HFV9 (+1)		11 kDa		unknown	0.31718	0.33638	0.66607
670	TRUE	Empty	Kelch motif protein OS=Tetrahymena thermophila (strain SB210) GN=TTHERM_00339840 PE=4 SV=2	I7LV83	TTHERM_00339840	69 kDa		unknown	0.047881	0.15964	0.2389
684	TRUE	Empty	ADP-ribosylation factor(Arf)/Arf-like (ARL) small GTPase family protein OS=Tetrahymena thermophila (strain SB210) GN=TTHERM_01345760 PE=3 SV=1	Q229S0	TTHERM_01345760	20 kDa		unknown	0.171	0.64086	0.33671
682	TRUE	Empty	Uncharacterized protein OS=Tetrahymena thermophila (strain SB210) GN=TTHERM_000726419 PE=4 SV=1	W7XBV7	TTHERM_000726419	67 kDa		unknown	0.15663	0.052743	0.092534
690	TRUE	Empty	Protein phosphatase 2A regulatory B subunit, B56 family protein OS=Tetrahymena thermophila (strain SB210) GN=TTHERM_01266070 PE=4 SV=3	Q248K4	TTHERM_01266070	66 kDa		unknown	0.05024	0.05328	0
691	TRUE	Empty	Uncharacterized protein OS=Tetrahymena thermophila (strain SB210) GN=TTHERM_00142370 PE=4 SV=2	I7M0S1	TTHERM_00142370	61 kDa		unknown	0.17243	0.18286	0.15658
695	TRUE	Empty	CGMP-dependent kinase 5-1 OS=Tetrahymena thermophila (strain SB210) GN=TTHERM_00046530 PE=4 SV=2	Q23DN8	TTHERM_00046530	90 kDa		unknown	0.075319	0.12201	0.10447
702	TRUE	Empty	Uncharacterized protein OS=Tetrahymena thermophila (strain SB210) GN=TTHERM_01337330 PE=4 SV=2	Q229U7	TTHERM_01337330	59 kDa		unknown	0.11655	0.19063	0.16322
692	TRUE	Empty	Uncharacterized protein OS=Tetrahymena thermophila (strain SB210) GN=TTHERM_00455660 PE=4 SV=2	I7MI64	TTHERM_00455660	59 kDa		unknown	0.24295	0.12192	0.22061
698	TRUE	Empty	Tubulin polymerization-promoting family protein OS=Tetrahymena thermophila (strain SB210) GN=TTHERM_00694350 PE=4 SV=1	Q244Y1 (+1)	TTHERM_00694350	16 kDa		unknown	0.47749	0.84294	0.72176
697	TRUE	Empty	Uncharacterized protein OS=Tetrahymena thermophila (strain SB210) GN=TTHERM_00794410 PE=4 SV=3	Q23VZ0	TTHERM_00794410	85 kDa		unknown	0.079787	0.12939	0.1506
703	TRUE	Empty	Uncharacterized protein OS=Tetrahymena thermophila (strain SB210) GN=TTHERM_00655470 PE=4 SV=1	Q22H05	TTHERM_00655470	52 kDa		unknown	0.063779	0.13953	0.11947
693	TRUE	Empty	Uncharacterized protein OS=Tetrahymena thermophila (strain SB210) GN=TTHERM_00678470 PE=4 SV=2	I7MMZ6	TTHERM_00678470	91 kDa		unknown	0.11329	0.1631	0.033089
701	TRUE	Empty	Phage head-tail family protein, putative OS=Tetrahymena thermophila (strain SB210) GN=TTHERM_00455480 PE=4 SV=2	I7MM39	TTHERM_00455480	169 kDa		unknown	0.039404	0.063287	0.035781
696	TRUE	Empty	Uncharacterized protein OS=Tetrahymena thermophila (strain SB210) GN=TTHERM_00194670 PE=4 SV=2	Q23K68	TTHERM_00194670	54 kDa		unknown	0.12597	0.28377	0.24297
694	TRUE	Empty	Uncharacterized protein OS=Tetrahymena thermophila (strain SB210) GN=TTHERM_00427570 PE=4 SV=1	Q23AA1	TTHERM_00427570	44 kDa		unknown	0.075689	0.35882	0.30724
704	TRUE	Empty	Dynein heavy chain family protein OS=Tetrahymena thermophila (strain SB210) GN=TTHERM_00149510 PE=4 SV=2	I7M9C8	TTHERM_00149510	863 kDa		unknown	0.0038086	0.0080934	0.0069299
705	TRUE	Empty	Cyclin-dependent kinase-like Serine/Threonine kinase family protein OS=Tetrahymena thermophila (strain SB210) GN=TTHERM_00141000 PE=4 SV=2	I7M792	TTHERM_00141000	51 kDa		unknown	0.13425	0.14237	0.05906
700	TRUE	Empty	EF-hand protein OS=Tetrahymena thermophila (strain SB210) GN=TTHERM_00569490 PE=4 SV=1	Q24I27	TTHERM_00569490	18 kDa		unknown	0.18838	0.19978	1.2375
699	TRUE	Empty	Uncharacterized protein OS=Tetrahymena thermophila (strain SB210) GN=TTHERM_00713130 PE=4 SV=3	Q24CY8	TTHERM_00713130	140 kDa		unknown	0.072317	0.02498	0.065668
706	TRUE	Empty	Endo-1,4-beta-xylanase xylA, putative OS=Tetrahymena thermophila (strain SB210) GN=TTHERM_00529910 PE=4 SV=2	I7M6E1	TTHERM_00529910	89 kDa		unknown	0.036986	0.079877	0.033585
707	TRUE	Empty	Uncharacterized protein OS=Tetrahymena thermophila (strain SB210) GN=TTHERM_00279840 PE=4 SV=2	I7M1W2	TTHERM_00279840	56 kDa		unknown	0.12335	0.13081	0.17301
720	TRUE	Empty	Transmembrane protein, putative OS=Tetrahymena thermophila (strain SB210) GN=TTHERM_01142810 PE=4 SV=2	Q22AW7	TTHERM_01142810	47 kDa		unknown	0.14546	0.15426	0.13208
718	TRUE	Empty	Uncharacterized protein OS=Tetrahymena thermophila (strain SB210) GN=TTHERM_00984980 PE=4 SV=1	Q233Y0	TTHERM_00984980	40 kDa		unknown	0.17616	0.18682	0.15996
719	TRUE	Empty	Uncharacterized protein OS=Tetrahymena thermophila (strain SB210) GN=TTHERM_01298540 PE=4 SV=2	Q22A11	TTHERM_01298540	44 kDa		unknown	0.15744	0.080475	0.14297
714	TRUE	Empty	Serine/threonine-protein phosphatase OS=Tetrahymena thermophila (strain SB210) GN=TTHERM_00238830 PE=3 SV=1	I7LXF9	TTHERM_00238830	37 kDa		unknown	0.091061	0.096572	0.27099
722	TRUE	Empty	Kinase domain protein OS=Tetrahymena thermophila (strain SB210) GN=TTHERM_00765390 PE=4 SV=2	I7MJ66	TTHERM_00765390	101 kDa		unknown	0.066664	0.034787	0.060535
710	TRUE	Empty	Kinase domain protein, putative OS=Tetrahymena thermophila (strain SB210) GN=TTHERM_00378660 PE=4 SV=3	Q23FF1	TTHERM_00378660	66 kDa		unknown	0.050325	0.16818	0.093663
716	TRUE	Empty	Intraflagellar transporter-like protein OS=Tetrahymena thermophila (strain SB210) GN=TTHERM_01013160 PE=4 SV=1	Q22L37	TTHERM_01013160	84 kDa		unknown	0.08022	0.085075	0.035729
717	TRUE	Empty	Uncharacterized protein OS=Tetrahymena thermophila (strain SB210) GN=TTHERM_00659030 PE=4 SV=1	I7M3P7	TTHERM_00659030	97 kDa		unknown	0.034245	0.036318	0.096473
711	TRUE	Empty	Ubiquinone biosynthesis hydroxylase, UbiH/UbiF/VisC/COQ6 family protein, putative OS=Tetrahymena thermophila (strain SB210) GN=TTHERM_000780829 PE=4 SV=1	W7X1B9	TTHERM_000780829	49 kDa		unknown	0.1393	0.071491	0.34953
709	TRUE	Empty	Uncharacterized protein OS=Tetrahymena thermophila (strain SB210) GN=TTHERM_00041600 PE=4 SV=2	Q22LV7	TTHERM_00041600	83 kDa		unknown	0.081546	0.042405	0.15405
712	TRUE	Empty	Transmembrane protein, putative OS=Tetrahymena thermophila (strain SB210) GN=TTHERM_00502720 PE=4 SV=1	I7MGV5	TTHERM_00502720	52 kDa		unknown	0.063779	0.21594	0.11947
721	TRUE	Empty	Uncharacterized protein OS=Tetrahymena thermophila (strain SB210) GN=TTHERM_00627060 PE=4 SV=2	Q23RZ3	TTHERM_00627060	65 kDa		unknown	0.1046	0.054107	0.094987
723	TRUE	Empty	Uncharacterized protein OS=Tetrahymena thermophila (strain SB210) GN=TTHERM_00242188 PE=4 SV=1	A4VCU8	TTHERM_00242188	12 kDa		unknown	0.28662	0.69378	0.26027
708	TRUE	Empty	Scp-like extracellular protein, putative OS=Tetrahymena thermophila (strain SB210) GN=TTHERM_00145900 PE=4 SV=2	I7MI85	TTHERM_00145900	75 kDa		unknown	0.13791	0	0.12523
715	TRUE	Empty	Uncharacterized protein OS=Tetrahymena thermophila (strain SB210) GN=TTHERM_00852900 PE=4 SV=2	Q24E50	TTHERM_00852900	82 kDa		unknown	0.12652	0	0.075083
713	TRUE	Empty	Uncharacterized protein OS=Tetrahymena thermophila (strain SB210) GN=TTHERM_00388510 PE=4 SV=2	Q23RD8	TTHERM_00388510	100 kDa		unknown	0.10256	0	0.061086
724	TRUE	Empty	Uncharacterized protein OS=Tetrahymena thermophila (strain SB210) GN=TTHERM_00137860 PE=4 SV=2	I7M8R5	TTHERM_00137860	140 kDa		unknown	0.023611	0	0
734	TRUE	Empty	Uncharacterized protein OS=Tetrahymena thermophila (strain SB210) GN=TTHERM_00191290 PE=4 SV=1	I7MJM7	TTHERM_00191290	50 kDa		unknown	0.13736	0.14568	0.12473
731	TRUE	Empty	Uncharacterized protein OS=Tetrahymena thermophila (strain SB210) GN=TTHERM_000047248 PE=4 SV=1	W7X5G6	TTHERM_000047248	16 kDa		unknown	0.45918	0.80772	0.41696
729	TRUE	Empty	Uncharacterized protein OS=Tetrahymena thermophila (strain SB210) GN=TTHERM_00219140 PE=4 SV=2	I7M2G4	TTHERM_00219140	101 kDa		unknown	0.10197	0.070939	0.06074
733	TRUE	Empty	Uncharacterized protein OS=Tetrahymena thermophila (strain SB210) GN=TTHERM_00467310 PE=4 SV=2	I7MIV5	TTHERM_00467310	77 kDa		unknown	0.087709	0.093018	0.079645
736	TRUE	Empty	Uncharacterized protein OS=Tetrahymena thermophila (strain SB210) GN=TTHERM_00196470 PE=4 SV=2	Q23JY7	TTHERM_00196470	77 kDa		unknown	0.08797	0.093294	0.079882
728	TRUE	Empty	EF hand protein OS=Tetrahymena thermophila (strain SB210) GN=TTHERM_00961930 PE=4 SV=2	Q23TZ4	TTHERM_00961930	85 kDa		unknown	0.079041	0.12815	0.10973
730	TRUE	Empty	Uncharacterized protein OS=Tetrahymena thermophila (strain SB210) GN=TTHERM_00502200 PE=4 SV=1	I7MLG0	TTHERM_00502200	60 kDa		unknown	0.1748	0.12029	0.15873
725	TRUE	Empty	Uncharacterized protein OS=Tetrahymena thermophila (strain SB210) GN=TTHERM_00411830 PE=4 SV=2	I7M2K5	TTHERM_00411830	106 kDa		unknown	0.063109	0.10194	0.028221
727	TRUE	Empty	STOP protein OS=Tetrahymena thermophila (strain SB210) GN=TTHERM_00112630 PE=4 SV=2	Q22ZA8	TTHERM_00112630	65 kDa		unknown	0.05102	0.11093	0.14609
738	TRUE	Empty	Uncharacterized protein OS=Tetrahymena thermophila (strain SB210) GN=TTHERM_00327060 PE=4 SV=2	I7M4C6	TTHERM_00327060	86 kDa		unknown	0.038527	0.040859	0
735	TRUE	Empty	Uncharacterized protein OS=Tetrahymena thermophila (strain SB210) GN=TTHERM_00558030 PE=4 SV=1	I7M345	TTHERM_00558030	13 kDa		unknown	0.27094	0.6514	0.55775
732	TRUE	Empty	SPFH domain/band 7 family protein OS=Tetrahymena thermophila (strain SB210) GN=TTHERM_01093710 PE=4 SV=2	Q22BM4	TTHERM_01093710	35 kDa		unknown	0.3153	0.10157	0.18215
737	TRUE	Empty	Protein phosphatase 2C containing protein OS=Tetrahymena thermophila (strain SB210) GN=TTHERM_00316330 PE=3 SV=1	I7LW71	TTHERM_00316330	100 kDa		unknown	0.066966	0.071019	0
740	TRUE	Empty	Uncharacterized protein OS=Tetrahymena thermophila (strain SB210) GN=TTHERM_00575610 PE=4 SV=1	Q22V39	TTHERM_00575610	53 kDa		unknown	0.062565	0.066351	0.056812
741	TRUE	Empty	Transcription and mRNA export factor ENY2 OS=Tetrahymena thermophila (strain SB210) GN=TTHERM_000295989 PE=3 SV=1	W7XCD5	TTHERM_000295989	12 kDa		unknown	0.29225	0.30994	0.26538
739	TRUE	Empty	Flagellar associated protein OS=Chlamydomonas reinhardtii GN=FAP88 PE=4 SV=1	A8JII9	FAP88	122 kDa		unknown	0.026994	0	0.024512
726	TRUE	Empty	Uncharacterized protein OS=Tetrahymena thermophila (strain SB210) GN=TTHERM_01307970 PE=4 SV=2	Q229Z8	TTHERM_01307970	99 kDa		unknown	0.067655	0	0.12697
746	TRUE	Empty	Uncharacterized protein OS=Tetrahymena thermophila (strain SB210) GN=TTHERM_00312080 PE=4 SV=3	Q22KS2	TTHERM_00312080	69 kDa		unknown	0.098022	0.10395	0.13669
743	TRUE	Empty	Uncharacterized protein OS=Tetrahymena thermophila (strain SB210) GN=TTHERM_00011720 PE=4 SV=1	Q22RW6	TTHERM_00011720	60 kDa		unknown	0.11364	0.12052	0.15904
756	TRUE	Empty	von hippel-lindau-binding protein OS=Tetrahymena thermophila (strain SB210) GN=TTHERM_00922940 PE=4 SV=3	Q23WQ1	TTHERM_00922940	22 kDa		unknown	0.33533	0.35563	0.3045
747	TRUE	Empty	WD domain, G-beta repeat protein OS=Tetrahymena thermophila (strain SB210) GN=TTHERM_00006270 PE=4 SV=2	Q22SA9	TTHERM_00006270	215 kDa		unknown	0.015367	0.016297	0.042501
752	TRUE	Empty	Uncharacterized protein OS=Tetrahymena thermophila (strain SB210) GN=TTHERM_00492360 PE=4 SV=2	I7LWU5	TTHERM_00492360	54 kDa		unknown	0.12678	0.065247	0.11512
749	TRUE	Empty	Protein phosphatase 2C containing protein OS=Tetrahymena thermophila (strain SB210) GN=TTHERM_00537430 PE=4 SV=2	I7MLY7	TTHERM_00537430	98 kDa		unknown	0.033814	0.072917	0.062434
751	TRUE	Empty	Uncharacterized protein OS=Tetrahymena thermophila (strain SB210) GN=TTHERM_00522860 PE=4 SV=2	I7LUL5	TTHERM_00522860	199 kDa	TRUE	unknown	0.03336	0.053502	0.030293
748	TRUE	Empty	Kelch motif protein OS=Tetrahymena thermophila (strain SB210) GN=TTHERM_00691790 PE=4 SV=2	I7LT65	TTHERM_00691790	223 kDa		unknown	0.044932	0.015655	0.027004
745	TRUE	Empty	Clusterin-associated protein OS=Tetrahymena thermophila (strain SB210) GN=TTHERM_01474510 PE=4 SV=1	Q228X0	TTHERM_01474510	46 kDa		unknown	0.14912	0.076363	0.13541
744	TRUE	Empty	WD domain, G-beta repeat protein OS=Tetrahymena thermophila (strain SB210) GN=TTHERM_00193790 PE=4 SV=2	Q23KF6	TTHERM_00193790	170 kDa		unknown	0.039091	0.020533	0.053755
750	TRUE	Empty	Dynein light chain 8-like A OS=Tetrahymena thermophila PE=4 SV=1	Q1HFW3 (+1)		11 kDa		unknown	0.31384	0.7686	0.6581
757	TRUE	Empty	Uncharacterized protein OS=Tetrahymena thermophila (strain SB210) GN=TTHERM_00190760 PE=4 SV=1	I7M812	TTHERM_00190760	42 kDa		unknown	0.07977	0.17585	0.15057
759	TRUE	Empty	Uncharacterized protein OS=Tetrahymena thermophila (strain SB210) GN=TTHERM_00527180 PE=4 SV=1	I7LY81 (+1)	TTHERM_00527180	45 kDa		unknown	0.073617	0.16181	0.13855
754	TRUE	Empty	Uncharacterized protein OS=Tetrahymena thermophila (strain SB210) GN=TTHERM_00268210 PE=4 SV=1	I7ME87	TTHERM_00268210	52 kDa		unknown	0.064055	0.067931	0.18574
758	TRUE	Empty	SPFH domain/band 7 family protein OS=Tetrahymena thermophila (strain SB210) GN=TTHERM_00333230 PE=4 SV=1	I7M863	TTHERM_00333230	32 kDa		unknown	0.10607	0.23675	0.096321
765	TRUE	Empty	Uncharacterized protein OS=Tetrahymena thermophila (strain SB210) GN=TTHERM_00460690 PE=4 SV=2	Q23Q15	TTHERM_00460690	39 kDa		unknown	0.086535	0.091772	0.078579
753	TRUE	Empty	Uncharacterized protein OS=Tetrahymena thermophila (strain SB210) GN=TTHERM_00781000 PE=4 SV=2	I7M499	TTHERM_00781000	202 kDa	TRUE	unknown	0.016353	0.052871	0.029938
763	TRUE	Empty	Uncharacterized protein OS=Tetrahymena thermophila (strain SB210) GN=TTHERM_00312490 PE=4 SV=2	Q22KN2	TTHERM_00312490	91 kDa		unknown	0.036574	0.078973	0.033211
762	TRUE	Empty	Uncharacterized protein OS=Tetrahymena thermophila (strain SB210) GN=TTHERM_00441840 PE=4 SV=2	I7MGS0	TTHERM_00441840	63 kDa		unknown	0.052842	0.05604	0.047984
764	TRUE	Empty	Uncharacterized protein OS=Tetrahymena thermophila (strain SB210) GN=TTHERM_000655759 PE=4 SV=1	W7X7G0	TTHERM_000655759	38 kDa		unknown	0.088607	0.09397	0.080461
755	TRUE	Empty	Scramblase OS=Tetrahymena thermophila (strain SB210) GN=TTHERM_00094220 PE=4 SV=2	Q235W9	TTHERM_00094220	27 kDa		unknown	0.26044	0.13022	0.37662
761	TRUE	Empty	Uncharacterized protein OS=Tetrahymena thermophila (strain SB210) GN=TTHERM_00194730 PE=4 SV=1	Q23K62	TTHERM_00194730	90 kDa		unknown	0.074843	0.03898	0
766	TRUE	Empty	Rab-family small GTPase Rab1A OS=Tetrahymena thermophila GN=RAB1A PE=2 SV=1	E1CAY1 (+1)	RAB1A	24 kDa		unknown	0.14364	0.15233	0.13043
767	TRUE	Empty	Transmembrane protein, putative OS=Tetrahymena thermophila (strain SB210) GN=TTHERM_000654049 PE=4 SV=1	W7XE54	TTHERM_000654049	350 kDa		unknown	0.0094143	0.0099841	0.0085488
760	TRUE	Empty	Uncharacterized protein OS=Tetrahymena thermophila (strain SB210) GN=TTHERM_00569460 PE=4 SV=2	Q24I30	TTHERM_00569460	20 kDa		unknown	0	0.18134	0.15527
742	TRUE	Empty	Uncharacterized protein OS=Tetrahymena thermophila (strain SB210) GN=TTHERM_00138550 PE=4 SV=1	I7M8S8	TTHERM_00138550	163 kDa		unknown	0	0.088754	0.037244
779	TRUE	Empty	Serine/threonine-protein phosphatase 2A 55 kDa regulatory subunit B OS=Tetrahymena thermophila (strain SB210) GN=TTHERM_00600480 PE=3 SV=1	I7MG47	TTHERM_00600480	48 kDa		unknown	0.14231	0.15093	0.12923
784	TRUE	Empty	Uncharacterized protein OS=Tetrahymena thermophila (strain SB210) GN=TTHERM_00219500 PE=4 SV=2	I7M901	TTHERM_00219500	30 kDa		unknown	0.23944	0.25393	0.21743
788	TRUE	Empty	Casein kinase OS=Tetrahymena thermophila (strain SB210) GN=TTHERM_00105280 PE=3 SV=1	Q234H0	TTHERM_00105280	61 kDa		unknown	0.054297	0.11825	0.10125
789	TRUE	Empty	Cation channel family protein OS=Tetrahymena thermophila (strain SB210) GN=TTHERM_00279920 PE=4 SV=2	I7LVD2	TTHERM_00279920	118 kDa		unknown	0.027991	0.029685	0.051535
785	TRUE	Empty	WD domain, G-beta repeat protein OS=Tetrahymena thermophila (strain SB210) GN=TTHERM_00313030 PE=4 SV=2	Q22KH8	TTHERM_00313030	198 kDa		unknown	0.033587	0.017665	0.015125
794	TRUE	Empty	Cyclic nucleotide-binding domain protein OS=Tetrahymena thermophila (strain SB210) GN=TTHERM_00637150 PE=4 SV=2	Q22HI8	TTHERM_00637150	127 kDa		unknown	0.052662	0.027571	0.023608
790	TRUE	Empty	Uncharacterized protein OS=Tetrahymena thermophila (strain SB210) GN=TTHERM_00392910 PE=4 SV=1	Q233F8	TTHERM_00392910	123 kDa		unknown	0.054355	0.028446	0.024357
781	TRUE	Empty	Uncharacterized protein OS=Tetrahymena thermophila (strain SB210) GN=TTHERM_00409100 PE=4 SV=2	I7MKX4	TTHERM_00409100	74 kDa		unknown	0.091506	0.047475	0.083093
776	TRUE	Empty	Uncharacterized protein OS=Tetrahymena thermophila (strain SB210) GN=TTHERM_000189309 PE=4 SV=1	W7XI11	TTHERM_000189309	113 kDa		unknown	0.059195	0.030944	0.053752
768	TRUE	Empty	Ubiquitin-activating enzyme E1, putative OS=Tetrahymena thermophila (strain SB210) GN=TTHERM_00125358 PE=4 SV=2	A4VDU7	TTHERM_00125358	176 kDa		unknown	0.0187	0.060598	0.034274
780	TRUE	Empty	Uncharacterized protein OS=Tetrahymena thermophila (strain SB210) GN=TTHERM_000848129 PE=4 SV=1	W7XGG3	TTHERM_000848129	33 kDa		unknown	0.10276	0.22899	0.19607
771	TRUE	Empty	Uncharacterized protein OS=Tetrahymena thermophila (strain SB210) GN=TTHERM_00270360 PE=4 SV=2	I7ME90	TTHERM_00270360	85 kDa		unknown	0.079466	0.041343	0.11033
791	TRUE	Empty	GAF domain protein OS=Tetrahymena thermophila (strain SB210) GN=TTHERM_00725920 PE=4 SV=1	Q24GJ8	TTHERM_00725920	86 kDa		unknown	0.078831	0	0.035122
792	TRUE	Empty	Uncharacterized protein OS=Tetrahymena thermophila (strain SB210) GN=TTHERM_00127150 PE=4 SV=2	I7MJ80	TTHERM_00127150	205 kDa		unknown	0.032499	0.017097	0.014639
783	TRUE	Empty	Miro-like protein OS=Tetrahymena thermophila (strain SB210) GN=TTHERM_001109848 PE=4 SV=1	W7XI10	TTHERM_001109848	22 kDa		unknown	0.1533	0.16258	0.29944
796	TRUE	Empty	EF hand protein OS=Tetrahymena thermophila (strain SB210) GN=TTHERM_00833830 PE=4 SV=2	Q23A35	TTHERM_00833830	110 kDa		unknown	0	0.031726	0
795	TRUE	Empty	Uncharacterized protein OS=Tetrahymena thermophila (strain SB210) GN=TTHERM_00377400 PE=4 SV=1	Q23FH8	TTHERM_00377400	56 kDa		unknown	0.059543	0.063146	0.054068
786	TRUE	Empty	Uncharacterized protein OS=Tetrahymena thermophila (strain SB210) GN=TTHERM_000732839 PE=4 SV=1	W7XGQ6	TTHERM_000732839	91 kDa		unknown	0.073908	0.038502	0
774	TRUE	Empty	Sperm-tail PG-rich repeat protein OS=Tetrahymena thermophila (strain SB210) GN=TTHERM_00161780 PE=4 SV=2	Q22VV6	TTHERM_00161780	26 kDa		unknown	0.12922	0.13704	0.39876
773	TRUE	Empty	Prefoldin subunit 5 OS=Tetrahymena thermophila (strain SB210) GN=TTHERM_00195830 PE=3 SV=2	Q23K51	TTHERM_00195830	18 kDa		unknown	0.19204	0.73393	0.38178
782	TRUE	Empty	Casein kinase II alpha subunit OS=Tetrahymena thermophila (strain SB210) GN=TTHERM_01345800 PE=4 SV=3	Q229R6	TTHERM_01345800	45 kDa		unknown	0.074171	0.07866	0.13963
793	TRUE	Empty	Tetratricopeptide repeat protein OS=Tetrahymena thermophila (strain SB210) GN=TTHERM_01142720 PE=4 SV=2	Q22AX6	TTHERM_01142720	85 kDa		unknown	0.038882	0.084049	0.035307
770	TRUE	Empty	Uncharacterized protein OS=Tetrahymena thermophila (strain SB210) GN=TTHERM_00305580 PE=4 SV=2	I7M949	TTHERM_00305580	62 kDa		unknown	0	0.18076	0.048946
798	TRUE	Empty	Uncharacterized protein OS=Tetrahymena thermophila (strain SB210) GN=TTHERM_000326868 PE=4 SV=1	W7X180	TTHERM_000326868	87 kDa		unknown	0.038278	0.08272	0.070828
769	TRUE	Empty	Uncharacterized protein OS=Tetrahymena thermophila (strain SB210) GN=TTHERM_00146420 PE=4 SV=1	I7LUC8	TTHERM_00146420	60 kDa		unknown	0.11386	0.18611	0
772	TRUE	Empty	DNA polymerase delta C4-type zinc-finger protein OS=Tetrahymena thermophila (strain SB210) GN=TTHERM_00454070 PE=4 SV=2	Q238Q9	TTHERM_00454070	35 kDa		unknown	0.096087	0	0.28733
797	TRUE	Empty	Uncharacterized protein OS=Tetrahymena thermophila (strain SB210) GN=TTHERM_00378599 PE=4 SV=2	A4VDZ4	TTHERM_00378599	237 kDa		unknown	0	0	0.012629
778	TRUE	Empty	Uncharacterized protein OS=Tetrahymena thermophila (strain SB210) GN=TTHERM_00392650 PE=4 SV=1	Q233I4	TTHERM_00392650	181 kDa		unknown	0	0.03896	0.016531
787	TRUE	Empty	UDP-glucose/GDP-mannose dehydrogenase family, NAD-binding domain protein OS=Tetrahymena thermophila (strain SB210) GN=TTHERM_000494358 PE=4 SV=1	W7X4Q1	TTHERM_000494358	77 kDa		unknown	0	0.093712	0.039283
827	TRUE	Empty	Calmodulin-domain kinase OS=Tetrahymena thermophila (strain SB210) GN=TTHERM_00622990 PE=4 SV=1	Q240Y5	TTHERM_00622990	58 kDa		unknown	0	0	0.10753
775	TRUE	Empty	Uncharacterized protein OS=Tetrahymena thermophila (strain SB210) GN=TTHERM_00969620 PE=4 SV=1	Q24DL2	TTHERM_00969620	27 kDa		unknown	0	0.27989	0.11291
777	TRUE	Empty	Uncharacterized protein OS=Tetrahymena thermophila (strain SB210) GN=TTHERM_00078910 PE=4 SV=1	Q23FX3	TTHERM_00078910	82 kDa		unknown	0	0.087202	0
818	TRUE	Empty	Phage head-tail family protein, putative OS=Tetrahymena thermophila (strain SB210) GN=TTHERM_00657510 PE=4 SV=2	I7MA66	TTHERM_00657510	171 kDa		unknown	0.019348	0	0.017569
809	TRUE	Empty	Uncharacterized protein OS=Tetrahymena thermophila (strain SB210) GN=TTHERM_00143760 PE=4 SV=2	I7MDS6	TTHERM_00143760	22 kDa		unknown	0.32615	0.16091	0.29616
811	TRUE	Empty	Tetratricopeptide repeat protein OS=Tetrahymena thermophila (strain SB210) GN=TTHERM_00263150 PE=4 SV=1	Q22U68	TTHERM_00263150	236 kDa		unknown	0.028072	0.029771	0.012659
817	TRUE	Empty	Uncharacterized protein OS=Tetrahymena thermophila (strain SB210) GN=TTHERM_00128950 PE=4 SV=2	I7M7W4	TTHERM_00128950	79 kDa		unknown	0.041734	0.09034	0.037897
814	TRUE	Empty	Uncharacterized protein OS=Tetrahymena thermophila (strain SB210) GN=TTHERM_00427420 PE=4 SV=3	Q23AB6	TTHERM_00427420	67 kDa		unknown	0.049649	0.10788	0.045085
810	TRUE	Empty	Uncharacterized protein OS=Tetrahymena thermophila (strain SB210) GN=TTHERM_00711800 PE=4 SV=2	Q24D13	TTHERM_00711800	90 kDa		unknown	0.036574	0.038787	0.06762
813	TRUE	Empty	Uncharacterized protein OS=Tetrahymena thermophila (strain SB210) GN=TTHERM_00630480 PE=4 SV=2	Q241P3	TTHERM_00630480	77 kDa		unknown	0.042884	0.09288	0.038941
816	TRUE	Empty	Uncharacterized protein OS=Tetrahymena thermophila (strain SB210) GN=TTHERM_00125210 PE=4 SV=2	I7MJ48	TTHERM_00125210	40 kDa		unknown	0.17409	0.088661	0.075915
808	TRUE	Empty	Uncharacterized protein OS=Tetrahymena thermophila (strain SB210) GN=TTHERM_00138580 PE=4 SV=2	I7LVR9	TTHERM_00138580	161 kDa		unknown	0.020473	0	0.037557
822	TRUE	Empty	Uncharacterized protein OS=Tetrahymena thermophila (strain SB210) GN=TTHERM_00892350 PE=4 SV=3	Q23U61	TTHERM_00892350	33 kDa		unknown	0.21283	0.10749	0
815	TRUE	Empty	Eukaryotic aspartyl protease OS=Tetrahymena thermophila (strain SB210) GN=TTHERM_00462870 PE=4 SV=3	Q23PZ5	TTHERM_00462870	57 kDa		unknown	0	0.061657	0.052793
820	TRUE	Empty	Glutathione S-transferase, amine-terminal domain protein OS=Tetrahymena thermophila (strain SB210) GN=TTHERM_00661650 PE=4 SV=2	I7M2D2	TTHERM_00661650	30 kDa		unknown	0	0.2519	0.21569
805	TRUE	Empty	Uncharacterized protein OS=Tetrahymena thermophila (strain SB210) GN=TTHERM_00191560 PE=4 SV=2	I7M827	TTHERM_00191560	93 kDa		unknown	0.072283	0	0.065637
823	TRUE	Empty	C2 domain protein, putative OS=Tetrahymena thermophila (strain SB210) GN=TTHERM_00444490 PE=4 SV=2	I7MLU1	TTHERM_00444490	116 kDa		unknown	0.028586	0	0.025958
819	TRUE	Empty	Ubiquitin-activating enzyme E1 OS=Tetrahymena thermophila (strain SB210) GN=TTHERM_00241900 PE=3 SV=2	I7M407	TTHERM_00241900	119 kDa		unknown	0	0.029545	0.025297
801	TRUE	Empty	IQ calmodulin-binding motif protein OS=Tetrahymena thermophila (strain SB210) GN=TTHERM_00673410 PE=4 SV=2	Q23E21	TTHERM_00673410	164 kDa		unknown	0.061495	0.021314	0
824	TRUE	Empty	Uncharacterized protein OS=Tetrahymena thermophila (strain SB210) GN=TTHERM_00515240 PE=4 SV=2	I7ME57	TTHERM_00515240	132 kDa		unknown	0	0	0.02269
806	TRUE	Empty	Adenylate/guanylate cyclase domain protein OS=Tetrahymena thermophila (strain SB210) GN=TTHERM_00487130 PE=4 SV=2	I7MGK7	TTHERM_00487130	112 kDa		unknown	0.029498	0.063476	0
821	TRUE	Empty	Uncharacterized protein OS=Tetrahymena thermophila (strain SB210) GN=TTHERM_00334380 PE=4 SV=1	I7M866	TTHERM_00334380	108 kDa		unknown	0.030692	0	0.02787
807	TRUE	Empty	Uncharacterized protein OS=Tetrahymena thermophila (strain SB210) GN=TTHERM_00455550 PE=4 SV=2	I7M3Q8	TTHERM_00455550	51 kDa		unknown	0	0.14141	0.12108
812	TRUE	Empty	F-box protein OS=Tetrahymena thermophila (strain SB210) GN=TTHERM_00222210 PE=4 SV=2	Q23C64	TTHERM_00222210	183 kDa		unknown	0.036398	0	0.033051
804	TRUE	Empty	Uncharacterized protein OS=Tetrahymena thermophila (strain SB210) GN=TTHERM_00194430 PE=4 SV=2	Q23K92	TTHERM_00194430	103 kDa		unknown	0	0.068989	0.059071
802	TRUE	Empty	Uncharacterized protein OS=Tetrahymena thermophila (strain SB210) GN=TTHERM_00690000 PE=4 SV=1	I7MJL8	TTHERM_00690000	101 kDa		unknown	0.06689	0	0.092596
803	TRUE	Empty	Uncharacterized protein OS=Tetrahymena thermophila (strain SB210) GN=TTHERM_00468010 PE=4 SV=1	I7MAL9	TTHERM_00468010	24 kDa		unknown	0	0.32124	0.27506
800	TRUE	Empty	Uncharacterized protein OS=Tetrahymena thermophila (strain SB210) GN=TTHERM_00146210 PE=4 SV=2	I7LUC4	TTHERM_00146210	104 kDa		unknown	0.031917	0.10477	0
799	TRUE	Empty	Calmodulin OS=Tetrahymena pyriformis PE=1 SV=4	P02598 (+1)		17 kDa		unknown	0	0	0.99543
826	TRUE	Empty	Uncharacterized protein OS=Tetrahymena thermophila (strain SB210) GN=TTHERM_00394420 PE=4 SV=2	Q233B1	TTHERM_00394420	25 kDa		unknown	0.13329	0.14136	0.25798
828	TRUE	Empty	Uncharacterized protein OS=Tetrahymena thermophila (strain SB210) GN=TTHERM_00497809 PE=4 SV=2	A4VCP3	TTHERM_00497809	47 kDa		unknown	0.14837	0.075993	0.065068
830	TRUE	Empty	Uncharacterized protein OS=Tetrahymena thermophila (strain SB210) GN=TTHERM_01321540 PE=4 SV=1	Q232U4	TTHERM_01321540	123 kDa		unknown	0.026799	0.057592	0.024335
831	TRUE	Empty	Cyclin-dependent kinase-like Serine/Threonine kinase family protein OS=Tetrahymena thermophila (strain SB210) GN=TTHERM_01207660 PE=3 SV=2	Q23YQ6	TTHERM_01207660	35 kDa		unknown	0.094855	0.2106	0.086134
834	TRUE	Empty	Uncharacterized protein OS=Tetrahymena thermophila (strain SB210) GN=TTHERM_00473170 PE=4 SV=2	I7MLZ1	TTHERM_00473170	29 kDa		unknown	0.1179	0.2646	0.10706
843	TRUE	Empty	Ubiquinone/menaquinone biosynthesis methyltransferase family protein OS=Tetrahymena thermophila (strain SB210) GN=TTHERM_00133670 PE=4 SV=2	I7M8P3	TTHERM_00133670	170 kDa		unknown	0.01945	0.020627	0.017662
829	TRUE	Empty	Uncharacterized protein OS=Tetrahymena thermophila (strain SB210) GN=TTHERM_00237660 PE=4 SV=2	I7LXF7	TTHERM_00237660	83 kDa		unknown	0.040094	0.08672	0
850	TRUE	Empty	Dual specificity phosphatase domain protein OS=Tetrahymena thermophila (strain SB210) GN=TTHERM_00185500 PE=4 SV=1	Q22T62	TTHERM_00185500	44 kDa		unknown	0.076471	0.081099	0.06944
851	TRUE	Empty	Uncharacterized protein OS=Tetrahymena thermophila (strain SB210) GN=TTHERM_00989500 PE=4 SV=1	Q240J9	TTHERM_00989500	21 kDa		unknown	0.16436	0.1743	0.14925
845	TRUE	Empty	WD40 repeat protein OS=Tetrahymena thermophila (strain SB210) GN=TTHERM_00899550 PE=4 SV=2	Q23YA8	TTHERM_00899550	93 kDa		unknown	0.035477	0.037624	0
844	TRUE	Empty	PH domain protein, putative OS=Tetrahymena thermophila (strain SB210) GN=TTHERM_00752150 PE=4 SV=2	Q23NK5	TTHERM_00752150	610 kDa		unknown	0.0053877	0.0057137	0
835	TRUE	Empty	Importin, putative OS=Tetrahymena thermophila (strain SB210) GN=TTHERM_00043860 PE=4 SV=1	Q23DV7	TTHERM_00043860	131 kDa		unknown	0.051248	0	0
846	TRUE	Empty	Kinesin-like protein OS=Tetrahymena thermophila (strain SB210) GN=TTHERM_00283030 PE=3 SV=2	I7LVD4	TTHERM_00283030	105 kDa		unknown	0.031576	0	0
841	TRUE	Empty	Serine/Threonine kinase domain protein OS=Tetrahymena thermophila (strain SB210) GN=TTHERM_00624440 PE=4 SV=3	Q240T9	TTHERM_00624440	155 kDa		unknown	0	0.02262	0
838	TRUE	Empty	Uncharacterized protein OS=Tetrahymena thermophila (strain SB210) GN=TTHERM_00389970 PE=4 SV=2	Q23R91	TTHERM_00389970	72 kDa		unknown	0.046163	0	0.041919
842	TRUE	Empty	Platelet-activating factor acetylhydrolase plasma/intracellular protein OS=Tetrahymena thermophila (strain SB210) GN=TTHERM_00281021 PE=4 SV=2	A4VDL5	TTHERM_00281021	60 kDa		unknown	0	0.05888	0
836	TRUE	Empty	Uncharacterized protein OS=Tetrahymena thermophila (strain SB210) GN=TTHERM_00443000 PE=4 SV=1	I7M6N8	TTHERM_00443000	113 kDa		unknown	0.029236	0	0.026548
847	TRUE	Empty	Intraflagellar transporter-like protein OS=Tetrahymena thermophila (strain SB210) GN=TTHERM_01298520 PE=4 SV=3	Q22A13	TTHERM_01298520	47 kDa		unknown	0	0	0.064755
848	TRUE	Empty	WD domain, G-beta repeat protein OS=Tetrahymena thermophila (strain SB210) GN=TTHERM_01044610 PE=4 SV=3	Q22CF8	TTHERM_01044610	81 kDa		unknown	0.040982	0	0.037215
825	TRUE	Empty	SPFH domain/band 7 family protein OS=Tetrahymena thermophila (strain SB210) GN=TTHERM_00144860 PE=4 SV=2	I7M0T0	TTHERM_00144860	52 kDa		unknown	0.13186	0.067785	0
839	TRUE	Empty	Uncharacterized protein OS=Tetrahymena thermophila (strain SB210) GN=TTHERM_00320250 PE=4 SV=2	Q237R2	TTHERM_00320250	83 kDa		unknown	0.040039	0	0.036358
849	TRUE	Empty	Transmembrane protein, putative OS=Tetrahymena thermophila (strain SB210) GN=TTHERM_00028860 PE=4 SV=2	Q22MY8	TTHERM_00028860	128 kDa		unknown	0	0	0.047524
840	TRUE	Empty	Cyclic nucleotide-binding domain protein OS=Tetrahymena thermophila (strain SB210) GN=TTHERM_00312309 PE=4 SV=2	A4VEY3	TTHERM_00312309	184 kDa		unknown	0.017973	0	0
833	TRUE	Empty	Uncharacterized protein OS=Tetrahymena thermophila (strain SB210) GN=TTHERM_00691560 PE=4 SV=2	I7LZP2	TTHERM_00691560	68 kDa		unknown	0	0	0.090509
837	TRUE	Empty	Cyclic nucleotide-binding domain protein OS=Tetrahymena thermophila (strain SB210) GN=TTHERM_00143540 PE=4 SV=2	I7M0S4	TTHERM_00143540	77 kDa		unknown	0.043071	0	0
832	TRUE	Empty	Serine/threonine-protein phosphatase OS=Tetrahymena thermophila (strain SB210) GN=TTHERM_01345810 PE=3 SV=1	Q229R5	TTHERM_01345810	36 kDa		unknown	0	0	0.084244
876	TRUE	Empty	Uncharacterized protein OS=Tetrahymena thermophila (strain SB210) GN=TTHERM_00825110 PE=4 SV=2	I7LSV9	TTHERM_00825110	102 kDa		unknown	0.032336	0.034293	0.029363
877	TRUE	Empty	Uncharacterized protein OS=Tetrahymena thermophila (strain SB210) GN=TTHERM_00442680 PE=4 SV=1	I7LTM5	TTHERM_00442680	40 kDa		unknown	0.082667	0.08767	0.075066
878	TRUE	Empty	Uncharacterized protein OS=Tetrahymena thermophila (strain SB210) GN=TTHERM_00191180 PE=4 SV=2	I7LV12	TTHERM_00191180	83 kDa		unknown	0.040148	0.042578	0.036457
882	TRUE	Empty	Serine/Threonine kinase domain protein OS=Tetrahymena thermophila (strain SB210) GN=TTHERM_00526980 PE=4 SV=1	I7MB86	TTHERM_00526980	95 kDa		unknown	0.034891	0.037003	0.031683
885	TRUE	Empty	Uncharacterized protein OS=Tetrahymena thermophila (strain SB210) GN=TTHERM_00548170 PE=4 SV=1	I7MH51	TTHERM_00548170	54 kDa		unknown	0.061142	0.064843	0.055521
893	TRUE	Empty	Uncharacterized protein OS=Tetrahymena thermophila (strain SB210) GN=TTHERM_00878200 PE=4 SV=2	Q23H21	TTHERM_00878200	50 kDa		unknown	0.066502	0.070527	0.060388
896	TRUE	Empty	Variable flagella protein 1 OS=Chlamydomonas reinhardtii GN=VFL1 PE=4 SV=1	Q9SWH3	VFL1	128 kDa		unknown	0.025816	0.027379	0.023443
879	TRUE	Empty	Protein kinase OS=Tetrahymena thermophila (strain SB210) GN=TTHERM_00329930 PE=4 SV=2	I7LXW3	TTHERM_00329930	77 kDa		unknown	0.04326	0	0
881	TRUE	Empty	Uncharacterized protein OS=Tetrahymena thermophila (strain SB210) GN=TTHERM_00338080 PE=4 SV=2	I7M878	TTHERM_00338080	17 kDa		unknown	0	0.21479	0.18392
880	TRUE	Empty	EF hand protein OS=Tetrahymena thermophila (strain SB210) GN=TTHERM_00705150 PE=4 SV=1	I7M776	TTHERM_00705150	54 kDa		unknown	0	0.064977	0.055636
900	TRUE	Empty	Uncharacterized protein OS=Tetrahymena thermophila (strain SB210) GN=TTHERM_000661719 PE=4 SV=1	W7XIL9	TTHERM_000661719	11 kDa		unknown	0	0.3437	0.29429
884	TRUE	Empty	Uncharacterized protein OS=Tetrahymena thermophila (strain SB210) GN=TTHERM_00500740 PE=4 SV=1	I7MGS6	TTHERM_00500740	30 kDa		unknown	0.11084	0	0.10065
895	TRUE	Empty	Uncharacterized protein OS=Tetrahymena thermophila (strain SB210) GN=TTHERM_00463430 PE=4 SV=4	Q23PU0	TTHERM_00463430	49 kDa		unknown	0	0.071329	0.061074
868	TRUE	Empty	Kinesin-like protein OS=Tetrahymena thermophila (strain SB210) GN=TTHERM_00313630 PE=3 SV=2	Q22KB8	TTHERM_00313630	181 kDa		unknown	0.018227	0	0.016552
901	TRUE	Empty	Transmembrane protein, putative OS=Tetrahymena thermophila (strain SB210) GN=TTHERM_000758979 PE=4 SV=1	W7XJH2	TTHERM_000758979	23 kDa		unknown	0	0.1569	0.13434
899	TRUE	Empty	C2 domain protein OS=Tetrahymena thermophila (strain SB210) GN=TTHERM_000471639 PE=4 SV=1	W7XGN1	TTHERM_000471639	93 kDa		unknown	0	0.037624	0
890	TRUE	Empty	Kinesin-like protein OS=Tetrahymena thermophila (strain SB210) GN=TTHERM_01188400 PE=3 SV=2	Q239Q7	TTHERM_01188400	89 kDa	TRUE	unknown	0	0.03957	0
889	TRUE	Empty	Transmembrane protein, putative OS=Tetrahymena thermophila (strain SB210) GN=TTHERM_01119500 PE=4 SV=2	Q239N0	TTHERM_01119500	87 kDa		unknown	0	0.040282	0.034491
872	TRUE	Empty	Uncharacterized protein OS=Tetrahymena thermophila (strain SB210) GN=TTHERM_00371040 PE=4 SV=2	I7M0K5	TTHERM_00371040	166 kDa		unknown	0	0.021042	0
897	TRUE	Empty	Uncharacterized protein OS=Tetrahymena thermophila (strain SB210) GN=TTHERM_000312369 PE=4 SV=1	W7XE69	TTHERM_000312369	47 kDa		unknown	0	0.074905	0.064136
894	TRUE	Empty	Uncharacterized protein OS=Tetrahymena thermophila (strain SB210) GN=TTHERM_00195840 PE=4 SV=4	Q23K50	TTHERM_00195840	117 kDa		unknown	0.028204	0.029911	0
888	TRUE	Empty	Plant dual-specificity MAP kinase kinase family domain protein OS=Tetrahymena thermophila (strain SB210) GN=TTHERM_00809380 PE=4 SV=2	Q233N6	TTHERM_00809380	91 kDa		unknown	0	0.038596	0.033048
887	TRUE	Empty	Leishmanolysin family protein (Fragment) OS=Tetrahymena thermophila (strain SB210) GN=TTHERM_01731490 PE=4 SV=2	Q227R5 (+2)	TTHERM_01731490	101 kDa		unknown	0	0.034787	0
865	TRUE	Empty	Oxygen-in-dependent coproporphyrinogen III family protein, putative OS=Tetrahymena thermophila (strain SB210) GN=TTHERM_00112400 PE=4 SV=4	Q22ZD1	TTHERM_00112400	39 kDa		unknown	0.086282	0	0.07835
883	TRUE	Empty	Uncharacterized protein OS=Tetrahymena thermophila (strain SB210) GN=TTHERM_00189020 PE=4 SV=1	I7MEG9	TTHERM_00189020	224 kDa		unknown	0.014732	0	0.013378
903	TRUE	Empty	High mobility group (HMG) box protein OS=Tetrahymena thermophila (strain SB210) GN=TTHERM_00641210 PE=4 SV=1	Q23F12	TTHERM_00641210	76 kDa		unknown	0.043579	0	0
873	TRUE	Empty	Transmembrane protein, putative OS=Tetrahymena thermophila (strain SB210) GN=TTHERM_000188551 PE=4 SV=1	W7XCE8	TTHERM_000188551	349 kDa		unknown	0	0.0099937	0
854	TRUE	Empty	Uncharacterized protein OS=Tetrahymena thermophila (strain SB210) GN=TTHERM_000938919 PE=4 SV=1	W7X4J5	TTHERM_000938919	67 kDa		unknown	0.049733	0.10807	0
937	TRUE	Empty	Uncharacterized protein OS=Tetrahymena thermophila (strain SB210) GN=TTHERM_00112500 PE=4 SV=2	Q22ZC1	TTHERM_00112500	259 kDa		unknown	0.012745	0	0.011573
860	TRUE	Empty	Uncharacterized protein OS=Tetrahymena thermophila (strain SB210) GN=TTHERM_00006440 PE=4 SV=1	Q22S92	TTHERM_00006440	44 kDa		unknown	0.15661	0	0.068555
859	TRUE	Empty	Uncharacterized protein OS=Tetrahymena thermophila (strain SB210) GN=TTHERM_00847020 PE=4 SV=2	Q22US8	TTHERM_00847020	93 kDa		unknown	0.03552	0	0.065637
866	TRUE	Empty	Uncharacterized protein OS=Tetrahymena thermophila (strain SB210) GN=TTHERM_00732900 PE=4 SV=2	Q245C1	TTHERM_00732900	62 kDa		unknown	0.053511	0	0
874	TRUE	Empty	Tubulin/FtsZ family, GTPase domain protein OS=Tetrahymena thermophila (strain SB210) GN=TTHERM_00266668 PE=3 SV=2	A4VDW7	TTHERM_00266668	58 kDa		unknown	0.057461	0	0.052178
891	TRUE	Empty	Transmembrane protein, putative OS=Tetrahymena thermophila (strain SB210) GN=TTHERM_00654220 PE=4 SV=2	Q23AV5	TTHERM_00654220	334 kDa		unknown	0	0.010467	0.0089625
892	TRUE	Empty	AMP-binding enzyme family protein OS=Tetrahymena thermophila (strain SB210) GN=TTHERM_00382380 PE=4 SV=1	Q23F76	TTHERM_00382380	75 kDa		unknown	0.044429	0	0.040345
870	TRUE	Empty	Uncharacterized protein OS=Tetrahymena thermophila (strain SB210) GN=TTHERM_00939090 PE=4 SV=1	Q22DN4	TTHERM_00939090	108 kDa		unknown	0	0	0.027726
855	TRUE	Empty	Uncharacterized protein OS=Tetrahymena thermophila (strain SB210) GN=TTHERM_00827060 PE=4 SV=1	Q22EG3	TTHERM_00827060	101 kDa		unknown	0.066589	0	0
853	TRUE	Empty	Intraflagellar transporter OS=Tetrahymena thermophila (strain SB210) GN=TTHERM_01084200 PE=4 SV=3	Q22BU7	TTHERM_01084200	86 kDa		unknown	0	0.082939	0
867	TRUE	Empty	FHA domain protein OS=Tetrahymena thermophila (strain SB210) GN=TTHERM_00112660 PE=4 SV=2	Q22ZA5	TTHERM_00112660	72 kDa		unknown	0	0	0.041723
856	TRUE	Empty	Hect domain and RCC1-like domain protein OS=Tetrahymena thermophila (strain SB210) GN=TTHERM_00535910 PE=4 SV=2	I7LX15	TTHERM_00535910	186 kDa		unknown	0	0.037947	0
858	TRUE	Empty	Uncharacterized protein OS=Tetrahymena thermophila (strain SB210) GN=TTHERM_00675840 PE=4 SV=2	Q23DX6	TTHERM_00675840	50 kDa		unknown	0.13865	0	0
863	TRUE	Empty	Uncharacterized protein OS=Tetrahymena thermophila (strain SB210) GN=TTHERM_00497890 PE=4 SV=2	I7LY56	TTHERM_00497890	99 kDa		unknown	0	0	0.030222
869	TRUE	Empty	Uncharacterized protein OS=Tetrahymena thermophila (strain SB210) GN=TTHERM_00449080 PE=4 SV=2	Q239A7	TTHERM_00449080	52 kDa		unknown	0	0	0.058165
902	TRUE	Empty	Serine/Threonine kinase domain protein OS=Tetrahymena thermophila (strain SB210) GN=TTHERM_00440430 PE=4 SV=1	X1W3N4	TTHERM_00440430	48 kDa		unknown	0.069469	0	0
875	TRUE	Empty	Uncharacterized protein OS=Tetrahymena thermophila (strain SB210) GN=TTHERM_00494050 PE=4 SV=2	I7M3D7	TTHERM_00494050	143 kDa		unknown	0	0	0.020955
852	TRUE	Empty	Uncharacterized protein OS=Tetrahymena thermophila (strain SB210) GN=TTHERM_00010960 PE=4 SV=2	Q22S36	TTHERM_00010960	105 kDa		unknown	0.063997	0	0
861	TRUE	Empty	Prefoldin OS=Tetrahymena thermophila (strain SB210) GN=TTHERM_00077790 PE=4 SV=1	Q23FY6	TTHERM_00077790	15 kDa		unknown	0	0	0.44787
862	TRUE	Empty	Uncharacterized protein OS=Tetrahymena thermophila (strain SB210) GN=TTHERM_01009900 PE=4 SV=2	Q23LQ6	TTHERM_01009900	174 kDa		unknown	0.018988	0	0
864	TRUE	Empty	Cyclic nucleotide-binding domain protein OS=Tetrahymena thermophila (strain SB210) GN=TTHERM_00579200 PE=4 SV=2	I7M9R6	TTHERM_00579200	121 kDa		unknown	0.055372	0	0
886	TRUE	Empty	ATPase, histidine kinase-, DNA gyrase B OS=Tetrahymena thermophila (strain SB210) GN=TTHERM_00401880 PE=4 SV=2	I7MIL5	TTHERM_00401880	191 kDa		unknown	0	0.018283	0
857	TRUE	Empty	Kinase domain protein OS=Tetrahymena thermophila (strain SB210) GN=TTHERM_00361740 PE=4 SV=1	Q22PH0	TTHERM_00361740	35 kDa		unknown	0.20059	0	0
898	TRUE	Empty	AMP-binding enzyme family protein OS=Tetrahymena thermophila (strain SB210) GN=TTHERM_000456708 PE=4 SV=1	W7XGF8	TTHERM_000456708	84 kDa		unknown	0	0	0.035729
871	TRUE	Empty	Mov34/MPN/PAD-1 family protein OS=Tetrahymena thermophila (strain SB210) GN=TTHERM_00637370 PE=4 SV=2	Q22HG6	TTHERM_00637370	280 kDa		unknown	0	0	0.010672
912	TRUE	Empty	Uncharacterized protein OS=Tetrahymena thermophila (strain SB210) GN=TTHERM_000138409 PE=4 SV=1	W7XAN6	TTHERM_000138409	40 kDa		unknown	0	0.088162	0.075488
916	TRUE	Empty	Uncharacterized protein OS=Tetrahymena thermophila (strain SB210) GN=TTHERM_00899400 PE=4 SV=2	Q23YC3	TTHERM_00899400	101 kDa		unknown	0	0.034787	0.029786
932	TRUE	Empty	Uncharacterized protein OS=Tetrahymena thermophila (strain SB210) GN=TTHERM_00827160 PE=4 SV=2	Q22EF3	TTHERM_00827160	95 kDa		unknown	0.034891	0	0.031683
914	TRUE	Empty	Dynein light chain 4B OS=Tetrahymena thermophila PE=4 SV=1	Q1HFX3 (+1)		18 kDa		unknown	0.19081	0	0.17326
915	TRUE	Empty	Uncharacterized protein OS=Tetrahymena thermophila (strain SB210) GN=TTHERM_00287930 PE=4 SV=2	I7LVJ7	TTHERM_00287930	90 kDa		unknown	0.036574	0.038787	0
917	TRUE	Empty	Transmembrane protein, putative OS=Tetrahymena thermophila (strain SB210) GN=TTHERM_00395880 PE=4 SV=2	Q232W5	TTHERM_00395880	94 kDa		unknown	0.035182	0	0.031947
920	TRUE	Empty	Uncharacterized protein OS=Tetrahymena thermophila (strain SB210) GN=TTHERM_00716140 PE=4 SV=1	I7LT47	TTHERM_00716140	49 kDa		unknown	0	0.072818	0.06235
922	TRUE	Empty	ATPase, histidine kinase-, DNA gyrase B OS=Tetrahymena thermophila (strain SB210) GN=TTHERM_00765200 PE=4 SV=2	I7LXQ2	TTHERM_00765200	200 kDa		unknown	0	0.017507	0.01499
927	TRUE	Empty	E1-E2 ATPase family protein OS=Tetrahymena thermophila (strain SB210) GN=TTHERM_00266610 PE=4 SV=1	I7ME76	TTHERM_00266610	150 kDa		unknown	0.021947	0	0.019929
928	TRUE	Empty	Uncharacterized protein OS=Tetrahymena thermophila (strain SB210) GN=TTHERM_00727720 PE=4 SV=1	I7MH13	TTHERM_00727720	56 kDa		unknown	0.059067	0	0.053636
929	TRUE	Empty	EF hand protein OS=Tetrahymena thermophila (strain SB210) GN=TTHERM_00218400 PE=4 SV=1	I7MKT3	TTHERM_00218400	112 kDa		unknown	0.029498	0	0.026786
933	TRUE	Empty	Uncharacterized protein OS=Tetrahymena thermophila (strain SB210) GN=TTHERM_00313540 PE=4 SV=2	Q22KC7	TTHERM_00313540	144 kDa		unknown	0	0.024322	0.020825
936	TRUE	Empty	Oxidoreductase, short chain dehydrogenase/reductase family protein OS=Tetrahymena thermophila (strain SB210) GN=TTHERM_00024200 PE=4 SV=1	Q22R61	TTHERM_00024200	36 kDa		unknown	0.093359	0.099009	0
938	TRUE	Empty	MORN motif protein OS=Tetrahymena thermophila (strain SB210) GN=TTHERM_00391430 PE=4 SV=1	Q233K7	TTHERM_00391430	58 kDa		unknown	0	0.061176	0.052381
943	TRUE	Empty	Uncharacterized protein OS=Tetrahymena thermophila (strain SB210) GN=TTHERM_01222570 PE=4 SV=1	Q24GS3	TTHERM_01222570	15 kDa		unknown	0	0.23572	0.20183
945	TRUE	Empty	Uncharacterized protein (Fragment) OS=Tetrahymena thermophila (strain SB210) GN=TTHERM_002096560 PE=4 SV=1	W7XG31	TTHERM_002096560	15 kDa		unknown	0.23091	0	0.20968
930	TRUE	Empty	Vacuolar protein sorting-associated protein 26 containing protein OS=Tetrahymena thermophila (strain SB210) GN=TTHERM_01124000 PE=4 SV=2	Q22B38	TTHERM_01124000	237 kDa		unknown	0.013927	0	0
939	TRUE	Empty	Uncharacterized protein OS=Tetrahymena thermophila (strain SB210) GN=TTHERM_00448670 PE=4 SV=2	Q239E8	TTHERM_00448670	50 kDa		unknown	0	0.070846	0
940	TRUE	Empty	Kinesin-like protein OS=Tetrahymena thermophila (strain SB210) GN=TTHERM_00758880 PE=3 SV=2	Q23JL7	TTHERM_00758880	114 kDa		unknown	0	0.030792	0
946	TRUE	Empty	Uncharacterized protein OS=Tetrahymena thermophila (strain SB210) GN=TTHERM_00648960 PE=4 SV=1	X1W3N0	TTHERM_00648960	51 kDa		unknown	0.064756	0	0
935	TRUE	Empty	Uncharacterized protein OS=Tetrahymena thermophila (strain SB210) GN=TTHERM_00035200 PE=4 SV=1	Q22MK0	TTHERM_00035200	94 kDa		unknown	0	0	0.031871
923	TRUE	Empty	Uncharacterized protein OS=Tetrahymena thermophila (strain SB210) GN=TTHERM_00148940 PE=4 SV=1	I7M2T8	TTHERM_00148940	59 kDa		unknown	0.056152	0	0
918	TRUE	Empty	Opioid growth factor receptor OS=Tetrahymena thermophila (strain SB210) GN=TTHERM_00444410 PE=4 SV=2	I7M3F7	TTHERM_00444410	35 kDa		unknown	0.094855	0	0
934	TRUE	Empty	Uncharacterized protein OS=Tetrahymena thermophila (strain SB210) GN=TTHERM_00035660 PE=4 SV=2	Q22MF4	TTHERM_00035660	80 kDa		unknown	0.041384	0	0
911	TRUE	Empty	Uncharacterized protein OS=Tetrahymena thermophila (strain SB210) GN=TTHERM_00483660 PE=4 SV=2	I7M1N4	TTHERM_00483660	16 kDa		unknown	0	0	0.18908
921	TRUE	Empty	Endo-1,4-beta-xylanase xylA, putative OS=Tetrahymena thermophila (strain SB210) GN=TTHERM_00585060 PE=4 SV=1	I7LTB6	TTHERM_00585060	147 kDa		unknown	0.022464	0	0
910	TRUE	Empty	Uncharacterized protein OS=Tetrahymena thermophila (strain SB210) GN=TTHERM_000195999 PE=4 SV=1	W7XJF3	TTHERM_000195999	65 kDa		unknown	0	0	0.046169
924	TRUE	Empty	Cyclic nucleotide-binding domain protein OS=Tetrahymena thermophila (strain SB210) GN=TTHERM_00841230 PE=4 SV=2	I7M4G5	TTHERM_00841230	83 kDa		unknown	0.040094	0	0
925	TRUE	Empty	TatD family hydrolase OS=Tetrahymena thermophila (strain SB210) GN=TTHERM_00475320 PE=4 SV=1	I7MA59	TTHERM_00475320	38 kDa		unknown	0	0.093411	0
944	TRUE	Empty	Glutathione peroxidase OS=Tetrahymena thermophila (strain SB210) GN=TTHERM_000141169 PE=3 SV=1	W7XFM2	TTHERM_000141169	21 kDa		unknown	0	0.1696	0
919	TRUE	Empty	DNA double-strand break repair rad50 ATPase, putative OS=Tetrahymena thermophila (strain SB210) GN=TTHERM_00217232 PE=4 SV=2	A4VDC6	TTHERM_00217232	149 kDa		unknown	0	0	0.020153
926	TRUE	Empty	PX domain protein OS=Tetrahymena thermophila (strain SB210) GN=TTHERM_00143550 PE=4 SV=2	I7MDS2	TTHERM_00143550	104 kDa		unknown	0	0	0.028889
942	TRUE	Empty	Microtubule-binding protein MIP-T3 OS=Tetrahymena thermophila (strain SB210) GN=TTHERM_01070330 PE=4 SV=1	Q24FQ8	TTHERM_01070330	50 kDa		unknown	0	0	0.061074
941	TRUE	Empty	Uncharacterized protein OS=Tetrahymena thermophila (strain SB210) GN=TTHERM_01020690 PE=4 SV=2	Q24C01	TTHERM_01020690	72 kDa		unknown	0.045805	0	0
906	TRUE	Empty	STOP protein OS=Tetrahymena thermophila (strain SB210) GN=TTHERM_00945260 PE=4 SV=1	Q24F19	TTHERM_00945260	46 kDa		unknown	0	0.15975	0
931	TRUE	Empty	Uncharacterized protein OS=Tetrahymena thermophila (strain SB210) GN=TTHERM_01100360 PE=4 SV=1	Q22BH6	TTHERM_01100360	83 kDa		unknown	0.040094	0	0
913	TRUE	Empty	Uncharacterized protein OS=Tetrahymena thermophila (strain SB210) GN=TTHERM_01114140 PE=4 SV=2	Q24D37	TTHERM_01114140	154 kDa		unknown	0.021438	0	0
909	TRUE	Empty	Uncharacterized protein OS=Tetrahymena thermophila (strain SB210) GN=TTHERM_00490590 PE=4 SV=3	Q23JB3	TTHERM_00490590	209 kDa		unknown	0	0	0.014304
904	TRUE	Empty	Cyclic nucleotide-binding domain protein OS=Tetrahymena thermophila (strain SB210) GN=TTHERM_01048060 PE=4 SV=2	Q24BY1	TTHERM_01048060	125 kDa		unknown	0.053568	0	0
905	TRUE	Empty	Uncharacterized protein OS=Tetrahymena thermophila (strain SB210) GN=TTHERM_00077270 PE=4 SV=1	Q23G37	TTHERM_00077270	36 kDa		unknown	0	0.20645	0
907	TRUE	Empty	Calcium-activated chloride channel protein OS=Tetrahymena thermophila (strain SB210) GN=TTHERM_00770680 PE=4 SV=2	Q23AS7	TTHERM_00770680	217 kDa		unknown	0	0.016146	0
908	TRUE	Empty	Uncharacterized protein OS=Tetrahymena thermophila (strain SB210) GN=TTHERM_00670810 PE=4 SV=2	I7LXT5	TTHERM_00670810	55 kDa		unknown	0	0	0.11318
954	TRUE	Empty	Uncharacterized protein OS=Tetrahymena thermophila (strain SB210) GN=TTHERM_00780630 PE=4 SV=2	I7M492	TTHERM_00780630	96 kDa		unknown	0	0	0.031241
958	TRUE	Empty	Protein kinase OS=Tetrahymena thermophila (strain SB210) GN=TTHERM_00497440 PE=4 SV=2	I7MB56	TTHERM_00497440	184 kDa		unknown	0	0	0.016261
964	TRUE	Empty	Kelch motif protein OS=Tetrahymena thermophila (strain SB210) GN=TTHERM_00577100 PE=4 SV=2	Q22UZ3	TTHERM_00577100	115 kDa		unknown	0	0	0.026058
961	TRUE	Empty	Uncharacterized protein OS=Tetrahymena thermophila (strain SB210) GN=TTHERM_01014440 PE=4 SV=1	Q22CZ2	TTHERM_01014440	35 kDa		unknown	0	0	0.088111
973	TRUE	Empty	C-terminal crystallin fold containing protein 7p OS=Tetrahymena thermophila GN=CCF7 PE=2 SV=1	Q2I2L1 (+1)	CCF7	40 kDa		unknown	0	0.089418	0
947	TRUE	Empty	Predicted protein OS=Chlamydomonas reinhardtii GN=CHLREDRAFT_173756 PE=4 SV=1	A8IZ33	CHLREDRAFT_173756	40 kDa		unknown	0	0	0.076564
948	TRUE	Empty	Predicted protein (Fragment) OS=Chlamydomonas reinhardtii GN=CHLREDRAFT_192775 PE=4 SV=1	A8J8D7	CHLREDRAFT_192775	436 kDa		unknown	0	0.0080025	0
949	TRUE	Empty	Prefoldin subunit 4 OS=Tetrahymena thermophila (strain SB210) GN=TTHERM_00471350 PE=3 SV=1	I7LTJ4	TTHERM_00471350	15 kDa		unknown	0.22737	0	0
950	TRUE	Empty	SNF7 family protein OS=Tetrahymena thermophila (strain SB210) GN=TTHERM_00471510 PE=4 SV=1	I7LTJ7	TTHERM_00471510	28 kDa		unknown	0	0	0.11104
951	TRUE	Empty	26S proteasome regulatory complex, subunit RPN2 OS=Tetrahymena thermophila (strain SB210) GN=TTHERM_00442210 PE=4 SV=2	I7LTL6	TTHERM_00442210	106 kDa		unknown	0	0	0.02834
952	TRUE	Empty	Uncharacterized protein OS=Tetrahymena thermophila (strain SB210) GN=TTHERM_00284070 PE=4 SV=1	I7LVF2	TTHERM_00284070	146 kDa		unknown	0	0.024061	0
953	TRUE	Empty	Uncharacterized protein OS=Tetrahymena thermophila (strain SB210) GN=TTHERM_00125130 PE=4 SV=1	I7M1A4	TTHERM_00125130	24 kDa		unknown	0	0.15015	0
955	TRUE	Empty	Cyclic nucleotide-binding domain protein OS=Tetrahymena thermophila (strain SB210) GN=TTHERM_00526240 PE=4 SV=2	I7M4P6	TTHERM_00526240	128 kDa		unknown	0	0	0.023443
956	TRUE	Empty	Uncharacterized protein OS=Tetrahymena thermophila (strain SB210) GN=TTHERM_00058730 PE=4 SV=2	I7M6W0	TTHERM_00058730	98 kDa		unknown	0.033892	0	0
957	TRUE	Empty	ATP:guanido phosphotransferase, carboxy-terminal domain protein OS=Tetrahymena thermophila (strain SB210) GN=TTHERM_00151390 PE=3 SV=1	I7M9E4	TTHERM_00151390	42 kDa		unknown	0	0.08437	0
959	TRUE	Empty	Cyclic nucleotide-binding domain protein OS=Tetrahymena thermophila (strain SB210) GN=TTHERM_00526750 PE=4 SV=2	I7MB83	TTHERM_00526750	75 kDa		unknown	0.044164	0	0
960	TRUE	Empty	Uncharacterized protein OS=Tetrahymena thermophila (strain SB210) GN=TTHERM_01027500 PE=4 SV=1	Q22CM8	TTHERM_01027500	132 kDa		unknown	0.025093	0	0
962	TRUE	Empty	Scramblase family protein OS=Tetrahymena thermophila (strain SB210) GN=TTHERM_00999090 PE=4 SV=3	Q22D68 (+1)	TTHERM_00999090	32 kDa		unknown	0	0.11169	0
963	TRUE	Empty	Uncharacterized protein OS=Tetrahymena thermophila (strain SB210) GN=TTHERM_00835100 PE=4 SV=1	Q22EB8	TTHERM_00835100	36 kDa		unknown	0	0	0.083719
965	TRUE	Empty	Uncharacterized protein OS=Tetrahymena thermophila (strain SB210) GN=TTHERM_00805860 PE=4 SV=2	Q233T9	TTHERM_00805860	147 kDa		unknown	0.022395	0	0
966	TRUE	Empty	Uncharacterized protein OS=Tetrahymena thermophila (strain SB210) GN=TTHERM_00085240 PE=4 SV=1	Q236S4	TTHERM_00085240	46 kDa		unknown	0	0	0.065705
967	TRUE	Empty	N-recognin zinc finger protein OS=Tetrahymena thermophila (strain SB210) GN=TTHERM_00225700 PE=4 SV=2	Q23C12	TTHERM_00225700	106 kDa		unknown	0	0.033169	0
968	TRUE	Empty	SNF5/SMARCB 1/INI1 family protein OS=Tetrahymena thermophila (strain SB210) GN=TTHERM_00047050 PE=4 SV=2	Q23DI6	TTHERM_00047050	74 kDa		unknown	0	0.047547	0
969	TRUE	Empty	Intraflagellar transport complex B protein 46 carboxy-terminal protein OS=Tetrahymena thermophila (strain SB210) GN=TTHERM_00193580 PE=1 SV=2	Q23KH7	TTHERM_00193580	40 kDa		unknown	0	0	0.076346
970	TRUE	Empty	Uncharacterized protein OS=Tetrahymena thermophila (strain SB210) GN=TTHERM_00898220 PE=4 SV=2	Q23YE2	TTHERM_00898220	68 kDa		unknown	0.048992	0	0
971	TRUE	Empty	Uncharacterized protein OS=Tetrahymena thermophila (strain SB210) GN=TTHERM_00697010 PE=4 SV=1	Q24C70	TTHERM_00697010	82 kDa		unknown	0	0	0.036506
972	TRUE	Empty	Ndc1 protein OS=Tetrahymena thermophila (strain SB210) GN=TTHERM_01055600 PE=4 SV=3	Q24HM7 (+1)	TTHERM_01055600	44 kDa		unknown	0	0	0.068555
974	TRUE	Empty	Transmembrane protein, putative OS=Tetrahymena thermophila (strain SB210) GN=TTHERM_000215879 PE=4 SV=1	W7X201	TTHERM_000215879	42 kDa		unknown	0	0.085287	0
975	TRUE	Empty	Uncharacterized protein OS=Tetrahymena thermophila (strain SB210) GN=TTHERM_000016009 PE=4 SV=1	W7XEZ4	TTHERM_000016009	35 kDa		unknown	0	0	0.087823
976	TRUE	Empty	Prefoldin OS=Tetrahymena thermophila (strain SB210) GN=TTHERM_001106138 PE=4 SV=1	W7XHB3	TTHERM_001106138	50 kDa		unknown	0	0	0.060936
END OF FILE

## Sheet: Fig1E
Table Analyzed	Distance
			Intramolecular	Intermolecular
Column B	Intermolecular
vs.	vs.		7.871	5.128
Column A	Intramolecular
			8.577	6.679
Unpaired t test
P value	0.6745		9.43	6.755
P value summary	ns
Significantly different (P < 0.05)?	No		9.63	8.082
One- or two-tailed P value?	Two-tailed
t, df	t=0.4220, df=62		10.066	8.106
How big is the difference?			10.205	8.166
Mean of column A	14.43
Mean of column B	15.04		10.219	9.639
Difference between means (B - A) ± SEM	0.6113 ± 1.449
95% confidence interval	-2.285 to 3.507		10.241	10.572
R squared (eta squared)	0.002864
			10.41	11.124
F test to compare variances
F, DFn, Dfd	1.558, 31, 31		11.226	11.935
P value	0.2228
P value summary	ns		11.423	12.471
Significantly different (P < 0.05)?	No
			11.464	12.483
Data analyzed
Sample size, column A	32		11.572	12.508
Sample size, column B	32
			11.7	13.248
			11.913	13.614
			12.159	13.849
			12.505	14.258
			12.693	14.503
			13.712	15.534
			15.035	15.971
			15.264	16.062
			16.233	16.186
			16.312	16.406
			18.331	18.379
			18.555	19.136
			19.14	19.895
			19.246	20.135
			19.517	20.844
			22.302	23.097
			22.346	26.328
			22.796	26.702
			29.659	33.519

## Sheet: SupplementaryFig4A
DRC12 vs. DRC3					DRC12 vs. DRC4				DRC12 vs. DRC5				DRC12 vs. DRC6				DRC12 vs. DRC7				DRC12 vs. DRC8				DRC12 vs. DRC9				DRC12 vs. DRC10				DRC12 vs. DRC11
Best-fit values					Best-fit values				Best-fit values				Best-fit values				Best-fit values				Best-fit values				Best-fit values				Best-fit values				\
Slope		0.6395			Slope	2.167			Slope	0.8399			Slope	0.9848			Slope	0.5785			Slope	1.285			Slope	0.6973			Slope	0.6251			Slope	-0.03064
Y-intercept		0.5385			Y-intercept	-17.93			Y-intercept	4.68			Y-intercept	6.477			Y-intercept	3.971			Y-intercept	-14.8			Y-intercept	-4.116			Y-intercept	3.275			Y-intercept	11.05
X-intercept		-0.8421			X-intercept	8.274			X-intercept	-5.572			X-intercept	-6.577			X-intercept	-6.865			X-intercept	11.52			X-intercept	5.903			X-intercept	-5.239			X-intercept	360.6
1/slope		1.564			1/slope	0.4615			1/slope	1.191			1/slope	1.015			1/slope	1.729			1/slope	0.7782			1/slope	1.434			1/slope	1.6			1/slope	-32.64
Std. Error					Std. Error				Std. Error				Std. Error				Std. Error				Std. Error				Std. Error				Std. Error				Std. Error
Slope		0.1149			Slope	1.022			Slope	0.3979			Slope	0.6796			Slope	0.2551			Slope	0.2481			Slope	0.08543			Slope	0.2737			Slope	0.5717
Y-intercept		2.744			Y-intercept	14.03			Y-intercept	4.793			Y-intercept	5.257			Y-intercept	4.767			Y-intercept	5.379			Y-intercept	2.33			Y-intercept	4.938			Y-intercept	8.644
95% Confidence Intervals					95% Confidence Intervals				95% Confidence Intervals				95% Confidence Intervals				95% Confidence Intervals				95% Confidence Intervals				95% Confidence Intervals				95% Confidence Intervals				95% Confidence Intervals
Slope		0.3584 to 0.9207			Slope	-0.3332 to 4.667			Slope	-0.1338 to 1.814			Slope	-0.6782 to 2.648			Slope	-0.04568 to 1.203			Slope	0.6781 to 1.892			Slope	0.4882 to 0.9063			Slope	-0.04454 to 1.295			Slope	-1.430 to 1.368
Y-intercept		-6.176 to 7.253			Y-intercept	-52.25 to 16.39			Y-intercept	-7.048 to 16.41			Y-intercept	-6.385 to 19.34			Y-intercept	-7.693 to 15.64			Y-intercept	-27.96 to -1.640			Y-intercept	-9.818 to 1.586			Y-intercept	-8.809 to 15.36			Y-intercept	-10.10 to 32.20
X-intercept		-17.46 to 7.776			X-intercept	-infinity to 12.67			X-intercept	-infinity to 5.784			X-intercept	-infinity to 4.322			X-intercept	-infinity to 9.167			X-intercept	2.230 to 16.04			X-intercept	-2.989 to 11.77			X-intercept	-infinity to 9.554			X-intercept	#NAME?
Goodness of Fit					Goodness of Fit				Goodness of Fit				Goodness of Fit				Goodness of Fit				Goodness of Fit				Goodness of Fit				Goodness of Fit				Goodness of Fit
R squared		0.8378			R squared	0.4284			R squared	0.4261			R squared	0.2592			R squared	0.4616			R squared	0.8173			R squared	0.9174			R squared	0.4651			R squared	0.0004785
Sy.x		5.806			Sy.x	10.9			Sy.x	10.92			Sy.x	12.41			Sy.x	10.58			Sy.x	6.161			Sy.x	4.143			Sy.x	10.54			Sy.x	14.41
Is slope significantly non-zero?					Is slope significantly non-zero?				Is slope significantly non-zero?				Is slope significantly non-zero?				Is slope significantly non-zero?				Is slope significantly non-zero?				Is slope significantly non-zero?				Is slope significantly non-zero?				Is slope significantly non-zero?
F		30.98			F	4.498			F	4.455			F	2.1			F	5.143			F	26.84			F	66.62			F	5.217			F	0.002872
DFn, DFd		1, 6			DFn, DFd	1, 6			DFn, DFd	1, 6			DFn, DFd	1, 6			DFn, DFd	1, 6			DFn, DFd	1, 6			DFn, DFd	1, 6			DFn, DFd	1, 6			DFn, DFd	1, 6
P value		0.0014			P value	0.0782			P value	0.0793			P value	0.1975			P value	0.0639			P value	0.0021			P value	0.0002			P value	0.0624			P value	0.959
Deviation from zero?		Significant			Deviation from zero?	Not Significant			Deviation from zero?	Not Significant			Deviation from zero?	Not Significant			Deviation from zero?	Not Significant			Deviation from zero?	Significant			Deviation from zero?	Significant			Deviation from zero?	Not Significant			Deviation from zero?	Not Significant
Equation		Y = 0.6395*X + 0.5385			Equation	Y = 2.167*X - 17.93			Equation	Y = 0.8399*X + 4.680			Equation	Y = 0.9848*X + 6.477			Equation	Y = 0.5785*X + 3.971			Equation	Y = 1.285*X - 14.80			Equation	Y = 0.6973*X - 4.116			Equation	Y = 0.6251*X + 3.275			Equation	Y = -0.03064*X + 11.05
Data					Data				Data				Data				Data				Data				Data				Data				Data
Number of X values		8			Number of X values	8			Number of X values	8			Number of X values	8			Number of X values	8			Number of X values	8			Number of X values	8			Number of X values	8			Number of X values	8
Maximum number of Y replicates		1			Maximum number of Y replicates	1			Maximum number of Y replicates	1			Maximum number of Y replicates	1			Maximum number of Y replicates	1			Maximum number of Y replicates	1			Maximum number of Y replicates	1			Maximum number of Y replicates	1			Maximum number of Y replicates	1
Total number of values		8			Total number of values	8			Total number of values	8			Total number of values	8			Total number of values	8			Total number of values	8			Total number of values	8			Total number of values	8			Total number of values	8
Number of missing values		0			Number of missing values	0			Number of missing values	0			Number of missing values	0			Number of missing values	0			Number of missing values	0			Number of missing values	0			Number of missing values	0			Number of missing values	0

## Sheet: SupplementaryFig4D
Supplementary Figure 4D
Original blot
	SupplementaryFig4D							SupplementaryFig4E								SupplementaryFig4C

## Sheet: SupplementaryFig5A
Supplementary Figure 5A
Original blot

[truncated: 1 more sheets: SupplementaryFig5B]
